# Supplementary material for: Population genetic structure and adaptation of malaria parasites on the edge of endemic distribution
Source: Mol Ecol. 2017 Mar 15;26(11):2880–94. doi: 10.1111/mec.14066 (PMC5485074; doi:10.1111/mec.14066)
Supplement: Supplementary file 2 [file MEC-26-2880-s002.xlsx]

## Sheet: Supplementary Table 1
Microsatellite genotypes for 203 Plasmodium falciparum clinical infections sampled in Mauritania
Number of alleles detected at each locus in each isolate:					1	2	3	4
		Alleles at each of ten microsatellite loci (sizes in base pairs of most abundant allele in each infection) :											Proportion of loci
Sample Name	Site	TA87	TA105	TA42	POLY-A	TA60	TA81	ARA2	PFG377	PFPK2	TA1	MOI	with > 1 allele scored
AI011	Aioun	105	167	186	158	75	115	65	96	168	169	3	0.7
AI026	Aioun	105	161	186	161	78	118	62	99	171	190	2	0.1
AI029	Aioun	105	173	186	161	84	118	68	99	168	166	1	0
AI034	Aioun	99	161	186	128	90	118	77	93	165	175	1	0
AI037	Aioun	105	185	186	155	90	130	62	99	168	166	2	0.1
AI038	Aioun	111	179	--	152	78	121	68	99	165	172	2	0.333333
AI041	Aioun	111	176	186	167	87	118	62	99	165	175	3	0.2
AI042	Aioun	111	182	186	140	84	112	62	96	168	172	1	0
AI043	Aioun	114	179	186	161	87	115	59	99	162	178	2	0.1
AI045	Aioun	108	164	186	155	84	115	62	96	174	160	2	0.1
AI049	Aioun	96	161	186	164	75	115	68	99	162	181	1	0
AI050	Aioun	108	167	186	149	90	124	71	96	165	202	1	0
AI052	Aioun	99	161	186	143	78	118	65	99	168	175	2	0.3
AI053	Aioun	108	173	186	155	75	130	62	99	165	172	2	0.1
AI054	Aioun	99	221	186	152	78	115	68	99	162	166	2	0.1
AI056	Aioun	99	221	186	152	78	115	68	99	162	166	1	0
AI057	Aioun	99	161	186	161	90	130	68	99	159	160	1	0
KF01	Kiffa	111	161	186	155	84	109	68	87	171	160	1	0
KF02	Kiffa	99	161	186	164	72	112	62	99	159	166	2	0.1
KF09	Kiffa	108	173	186	167	75	115	71	99	186	169	1	0
KF10	Kiffa	102	161	186	164	84	118	65	102	174	169	1	0
KF13	Kiffa	105	164	201	158	84	121	62	102	162	169	1	0
KF17	Kiffa	96	170	246	155	75	115	74	99	159	172	1	0
KF18	Kiffa	105	188	186	173	78	115	89	99	162	169	1	0
KB006	Kobeni	99	164	201	173	75	124	56	99	165	169	1	0
KB074	Kobeni	99	161	186	167	84	118	71	102	159	181	2	0.2
KB075	Kobeni	111	173	201	176	78	124	62	99	165	160	2	0.4
KB077	Kobeni	102	176	--	161	84	121	--	93	168	--	3	0.142857
KB078	Kobeni	111	161	186	167	93	118	74	99	159	178	3	0.8
KB079	Kobeni	99	176	186	158	90	121	56	99	168	178	2	0.1
KB080	Kobeni	102	164	201	146	84	118	62	96	159	160	1	0
KB081	Kobeni	108	--	186	155	75	118	65	96	165	172	2	0.111111
KB086	Kobeni	105	173	204	161	75	121	65	99	162	169	2	0.1
KB089	Kobeni	102	176	186	161	75	118	68	99	138	175	4	0.4
KB090	Kobeni	105	161	186	155	87	118	59	99	162	160	3	0.5
KB091	Kobeni	99	176	186	161	84	118	68	99	138	175	3	0.7
KB092	Kobeni	99	176	186	161	84	118	68	99	138	175	4	0.6
KB093	Kobeni	105	161	177	155	69	121	59	99	165	160	2	0.7
KB094	Kobeni	111	173	186	167	84	118	71	99	171	166	1	0
KB095/2012	Kobeni	99	164	180	158	84	121	65	96	162	178	1	0
KB095/2013	Kobeni	105	161	186	146	75	121	62	99	168	169	3	0.6
KB096	Kobeni	105	182	186	161	87	118	62	99	156	172	4	0.3
KB097	Kobeni	105	161	186	183	78	118	71	96	180	187	2	0.2
KB098	Kobeni	126	164	186	161	75	115	68	105	162	160	2	0.4
KB100	Kobeni	96	176	186	164	81	115	68	99	162	169	3	0.6
KB101/2012	Kobeni	111	161	189	155	78	118	68	99	168	163	2	0.2
KB101A	Kobeni	102	164	186	167	78	121	62	99	165	169	2	0.2
KB101B/2013	Kobeni	90	164	186	155	84	130	62	99	165	172	3	0.5
KB102	Kobeni	117	173	186	158	93	127	62	93	162	190	2	0.2
KB103	Kobeni	111	197	201	158	84	115	--	90	168	172	2	0.111111
KB105	Kobeni	111	176	186	179	87	118	62	99	159	166	2	0.3
KB106	Kobeni	105	176	201	176	90	115	62	99	159	160	1	0
KB109	Kobeni	111	176	186	167	87	118	71	99	171	166	2	0.3
KB111	Kobeni	102	176	186	164	75	121	62	99	162	160	4	0.7
KB113	Kobeni	111	161	177	155	93	133	62	99	174	169	2	0.1
KB114	Kobeni	99	164	186	170	87	118	65	105	165	172	2	0.1
KB117	Kobeni	105	161	186	155	78	133	62	96	165	172	1	0
KB118 DU 06/01/13	Kobeni	99	176	186	158	75	121	68	96	168	172	2	0.2
KB118 DU 06/09/12	Kobeni	99	152	186	158	78	115	74	99	162	172	2	0.1
KB119	Kobeni	117	173	186	158	75	121	56	99	165	160	1	0
KB121	Kobeni	99	164	186	158	84	115	62	99	165	190	1	0
KB124	Kobeni	90	164	201	167	84	118	56	99	159	169	1	0
KB125	Kobeni	111	161	201	173	84	121	62	99	162	175	2	0.4
KB126	Kobeni	93	161	186	179	87	118	62	99	168	160	1	0
KB127	Kobeni	111	161	186	167	75	115	74	102	168	175	2	0.1
KB128	Kobeni	102	164	--	155	84	115	59	99	168	163	2	0.222222
KB129	Kobeni	99	158	186	158	75	118	62	99	168	175	3	0.6
KB130	Kobeni	108	173	186	152	78	118	65	96	159	160	2	0.3
KB132	Kobeni	99	--	186	--	87	118	65	105	165	172	1	0
KB133	Kobeni	111	182	186	155	75	121	--	99	168	166	2	0.444444
KB136	Kobeni	111	176	186	--	75	118	62	99	174	163	2	0.111111
KB142	Kobeni	105	173	186	146	87	118	65	99	159	172	1	0
KB1420	Kobeni	--	161	186	--	75	139	--	99	168	178	2	0.142857
KB144	Kobeni	108	173	186	164	75	121	68	99	159	172	2	0.1
KB1500	Kobeni	105	158	186	170	87	121	68	96	165	178	2	0.2
KB1507	Kobeni	114	176	186	155	78	118	71	99	165	166	1	0
KB151	Kobeni	96	185	186	161	84	115	74	96	165	169	1	0
KB152	Kobeni	114	185	186	155	87	112	62	93	186	160	2	0.2
KB162	Kobeni	105	176	186	164	84	124	62	99	177	175	2	0.1
KB164	Kobeni	105	176	216	161	78	118	77	99	156	178	2	0.1
KB165	Kobeni	105	173	201	--	75	121	62	99	165	178	1	0
KB166	Kobeni	96	176	186	161	75	130	68	96	162	193	2	0.6
KB522	Kobeni	99	164	186	155	75	115	71	96	162	166	3	0.4
KB524	Kobeni	126	164	201	167	72	112	56	102	174	169	4	0.5
KB534	Kobeni	--	173	201	149	75	118	68	96	168	160	1	0
KB538	Kobeni	96	176	186	170	78	112	71	99	165	166	1	0
KB547	Kobeni	96	167	186	161	84	133	59	102	162	181	1	0
KB552	Kobeni	111	182	201	173	84	121	62	99	189	166	2	0.1
KB563	Kobeni	96	164	186	158	75	121	56	93	183	181	2	0.2
KB574	Kobeni	105	164	201	167	84	127	74	99	165	181	2	0.1
KB577	Kobeni	108	188	201	158	84	127	59	99	171	178	2	0.2
KB579	Kobeni	105	155	246	173	75	124	65	99	171	169	1	0
KB583	Kobeni	114	197	186	155	84	121	68	99	171	175	1	0
KB585	Kobeni	102	164	186	170	75	121	--	99	165	142	1	0
KB602	Kobeni	90	173	186	155	84	136	56	99	162	172	2	0.4
KB631	Kobeni	114	188	186	155	75	118	65	96	162	163	2	0.4
KB636	Kobeni	102	200	186	161	72	118	65	99	180	172	2	0.5
KB638	Kobeni	108	--	186	155	84	121	62	99	168	169	2	0.111111
KB650	Kobeni	99	173	186	170	84	121	65	99	162	175	1	0
KB653	Kobeni	96	167	186	164	75	118	56	102	153	187	1	0
KB659	Kobeni	99	197	186	155	87	--	--	99	174	175	1	0
KB700	Kobeni	105	179	186	155	75	121	71	96	162	175	1	0
KB712	Kobeni	114	182	186	155	84	115	68	102	168	175	2	0.2
KB713	Kobeni	99	176	186	164	87	115	65	99	165	169	3	0.4
KB716	Kobeni	108	173	186	155	75	118	89	99	156	163	2	0.1
KB717	Kobeni	99	197	186	167	90	115	65	--	162	175	2	0.111111
KB718	Kobeni	105	176	186	167	87	118	65	99	168	160	1	0
NM01	Nema	111	176	186	155	87	115	62	99	165	169	1	0
NM02	Nema	105	161	186	158	84	121	68	99	138	163	1	0
NM03	Nema	102	191	186	170	75	118	62	99	162	178	1	0
NM04	Nema	108	161	201	173	75	115	65	96	165	181	1	0
NM05	Nema	108	161	201	173	75	115	65	96	165	181	1	0
NM06	Nema	99	161	201	155	93	115	68	96	159	169	1	0
NM07	Nema	102	164	195	155	84	112	71	99	171	163	1	0
NM09	Nema	102	182	--	155	78	121	59	99	162	166	2	0.666667
NM10	Nema	111	164	186	164	84	136	77	99	159	163	1	0
NM11	Nema	102	176	201	146	75	115	71	99	165	163	1	0
NM15	Nema	102	176	186	140	99	106	89	99	174	166	2	0.6
NM18	Nema	105	164	186	164	78	115	65	99	177	169	1	0
NM19	Nema	111	173	186	158	69	106	68	99	165	169	1	0
NM20	Nema	96	173	186	158	90	127	65	99	165	202	1	0
NM21	Nema	96	173	186	161	90	127	65	99	165	202	1	0
NM23	Nema	117	164	186	158	78	118	74	99	171	169	1	0
NM25	Nema	99	161	186	146	75	115	74	93	165	160	2	0.3
NM26	Nema	99	164	186	158	78	115	68	99	165	169	1	0
NM27	Nema	114	173	186	155	78	121	59	99	165	160	1	0
NM29	Nema	102	176	186	161	87	115	65	99	162	169	1	0
NM30	Nema	105	188	186	140	78	121	68	96	162	160	1	0
CHZ01	Nouakchott	99	179	--	149	78	121	65	99	165	163	2	0.333333
CHZ17	Nouakchott	99	176	186	164	75	133	68	96	159	190	1	0
CHZ21	Nouakchott	108	176	216	155	84	118	71	99	165	178	1	0
CHZ24	Nouakchott	108	164	192	173	84	112	68	--	165	169	1	0
NK091	Nouakchott	111	161	186	155	75	118	65	96	165	169	2	0.5
NK095	Nouakchott	105	--	189	158	87	118	74	99	165	184	1	0
NK103	Nouakchott	105	176	186	152	84	118	65	99	165	172	1	0
NK115	Nouakchott	111	176	186	164	81	115	65	99	159	166	2	0.3
NK150	Nouakchott	108	164	186	179	87	127	65	99	162	172	1	0
NKTT167	Nouakchott	129	164	177	170	87	121	65	96	159	166	2	0.2
TEY04	Nouakchott	102	173	186	155	84	121	74	99	156	172	1	0
TEY31	Nouakchott	102	173	186	143	87	121	80	99	174	166	1	0
TEY40	Nouakchott	102	191	186	161	87	118	71	102	162	166	1	0
TEY41	Nouakchott	105	188	186	158	84	121	68	96	165	169	1	0
TEY42	Nouakchott	111	182	186	170	75	118	71	102	174	181	1	0
TEY54	Nouakchott	117	164	186	152	--	130	68	96	168	166	1	0
TEY69	Nouakchott	105	161	186	155	87	118	80	93	162	175	2	0.3
TEY71	Nouakchott	114	173	186	167	87	118	65	99	162	175	1	0
TEY72	Nouakchott	96	173	186	170	---	136	65	99	162	172	1	0
TY002	Nouakchott	108	161	180	155	84	115	62	99	162	169	1	0
TY040	Nouakchott	108	173	186	167	84	121	71	96	165	178	1	0
TY042	Nouakchott	117	176	186	176	84	121	62	96	195	178	2	0.1
TY043	Nouakchott	105	176	186	186	84	121	56	93	162	175	1	0
OY02	Ould Yenge	108	161	186	143	93	121	71	99	174	178	2	0.5
OY03	Ould Yenge	105	182	186	173	87	115	65	99	159	220	1	0
OY04	Ould Yenge	111	173	186	176	87	127	77	99	174	169	2	0.3
OY05	Ould Yenge	96	173	186	158	81	115	65	99	186	166	3	0.5
OY06	Ould Yenge	105	161	201	137	90	115	65	96	165	169	3	0.6
OY08	Ould Yenge	93	173	201	155	87	112	65	102	165	169	1	0
OY09	Ould Yenge	111	173	186	170	69	121	65	--	180	169	1	0
OY10	Ould Yenge	111	176	186	167	75	118	65	99	168	169	1	0
OY11	Ould Yenge	105	182	--	173	87	115	65	99	159	220	1	0
OY12	Ould Yenge	108	176	186	158	75	124	65	96	162	172	1	0
OY13	Ould Yenge	90	164	201	161	75	124	62	99	162	175	1	0
OY14	Ould Yenge	108	176	186	158	75	124	65	96	162	172	1	0
OY15	Ould Yenge	105	164	186	176	84	124	71	96	165	166	1	0
CHS02	Selibaby	102	167	186	155	90	118	65	99	162	163	1	0
CHS05	Selibaby	105	164	186	155	84	121	71	99	162	172	1	0
CHS07	Selibaby	111	176	177	140	84	130	71	96	162	166	1	0
CHS08	Selibaby	108	176	186	155	84	115	68	99	159	163	1	0
CHS09	Selibaby	102	167	186	155	90	118	65	99	162	163	1	0
CHS10	Selibaby	93	176	186	173	75	121	65	96	162	160	3	0.5
CHS11	Selibaby	114	164	186	152	87	124	74	99	165	178	1	0
CHS12	Selibaby	105	173	186	161	84	121	74	93	162	163	1	0
CHS13	Selibaby	102	161	186	176	84	118	62	96	162	184	1	0
CHS14	Selibaby	99	161	186	176	90	121	68	99	168	169	1	0
CHS15	Selibaby	99	161	186	155	78	121	71	105	171	160	1	0
CHS16	Selibaby	117	173	186	170	78	118	62	99	168	160	1	0
CHS17	Selibaby	105	161	186	176	84	124	65	96	168	169	2	0.1
CHS18	Selibaby	117	185	186	155	75	121	74	93	171	178	1	0
CHS19	Selibaby	102	173	186	155	78	115	62	99	162	172	1	0
CHS20	Selibaby	99	176	186	173	87	118	65	99	177	169	2	0.2
CHS21	Selibaby	96	173	186	164	75	127	71	96	168	172	2	0.3
CHS22	Selibaby	99	176	186	173	87	118	65	99	177	169	1	0
CHS26	Selibaby	114	164	186	152	87	124	74	99	165	178	1	0
CHS27	Selibaby	114	164	186	152	87	124	74	99	165	178	1	0
CHS28	Selibaby	114	164	186	152	87	124	74	99	165	178	1	0
CHS29	Selibaby	114	--	186	149	87	124	74	99	165	178	1	0
CHS30	Selibaby	114	164	186	152	87	124	74	99	165	178	1	0
TIM10	Timbedra	111	176	186	158	87	127	59	99	183	160	1	0
TIM11	Timbedra	111	164	186	170	87	115	62	96	186	163	1	0
TIM12	Timbedra	117	161	186	155	84	121	62	99	171	169	1	0
TIM20	Timbedra	105	176	186	155	78	124	68	99	165	163	1	0
TIM23	Timbedra	108	161	186	152	78	127	77	96	186	166	2	0.5
TIM27	Timbedra	93	176	186	128	84	118	71	96	180	163	1	0
TIM28	Timbedra	111	176	186	167	99	115	71	99	153	160	3	0.9
TIM35	Timbedra	99	173	186	158	78	121	65	96	159	160	1	0
TIM40	Timbedra	99	161	186	179	87	118	68	99	183	166	1	0
TIM41	Timbedra	117	164	186	167	81	121	59	99	168	169	1	0
TIM42	Timbedra	108	176	201	167	87	133	86	96	165	160	2	0.1
TIM43	Timbedra	105	182	186	155	78	118	68	99	162	169	1	0
TIM5	Timbedra	108	197	201	161	81	115	68	102	165	178	1	0
TIM7	Timbedra	99	161	186	146	90	115	65	99	168	178	1	0
TIM8	Timbedra	111	176	186	170	78	121	56	99	168	175	1	0
TIM9	Timbedra	99	176	186	158	78	112	68	99	159	163	1	0
