# Supplementary material for: Population genetic structure and adaptation of malaria parasites on the edge of endemic distribution
Source: Mol Ecol. 2017 Mar 15;26(11):2880–94. doi: 10.1111/mec.14066 (PMC5485074; doi:10.1111/mec.14066)
Supplement: Supplementary file 3 [file MEC-26-2880-s003.xlsx]

## Sheet: Supplementary Table 4
Sequence accession numbers, intra-infection SNP frequency fixation indices (FWS) and pairwise differences among individual P. falciparum clinical infection samples from Mauritania
The Illumina paired-end sequences of 65 P. falciparum clinical infections from Mauritania analysed here were generated as a special project with resource from the MalariaGEN consortium.
The project page https://www.malariagen.net/resource/22 gives free access to the SNP calls for each sample and guidelines for future data use.
Here the intra-isolate fixation index (Fws) is shown for each infection. Where two or more infections have virtually identical genome sequences, these are shown by alphabetical letters (A to E).
MalariaGen Sample ID	Sample ID	Site	ERS Accession Code	Fws	Identical sequences
FP0008-C	KB02.14	Kobeni	ERS767389	0.859743
FP0009-C	KB03.14	Kobeni	ERS767390	0.999801
FP0015-C	KB18.14	Kobeni	ERS767396	0.925444
FP0017-C	KB20.14	Kobeni	ERS767398	0.88425
FP0018-C	KB21.14	Kobeni	ERS767399	0.99928
FP0020-C	KB23.14	Kobeni	ERS767401	0.998876
FP0021-C	KB24.14	Kobeni	ERS768439	0.99962	D
FP0022-C	KB25.14	Kobeni	ERS768515	0.999595	D
FP0023-C	KB26.14	Kobeni	ERS768516	0.997743
FP0024-C	KB27.14	Kobeni	ERS768518	0.97527
FP0025-C	KB28.14	Kobeni	ERS768520	0.59307
FP0028-C	KB31.14	Kobeni	ERS768526	0.987363
FP0029-C	KB34.14	Kobeni	ERS768529	0.999979
FP0030-C	KB36.14	Kobeni	ERS768530	0.999892
FP0031-C	KB37.14	Kobeni	ERS768532	0.999994
FP0032-C	KB38.14	Kobeni	ERS768534	0.999978
FP0033-C	KB41.14	Kobeni	ERS768536	0.999824
FP0035-C	KB46.14	Kobeni	ERS768540	0.9993
FP0038-C	KB59.14	Kobeni	ERS768546	0.999758
FP0039-C	AI01.14	Aioun	ERS768548	0.622895
FP0040-C	AI04.14	Aioun	ERS768550	0.788077
FP0041-C	AI06.14	Aioun	ERS768552	0.923172
FP0043-C	AI09.14	Aioun	ERS768556	0.887331
FP0044-C	AI10.14	Aioun	ERS768559	0.609726
FP0046-C	AI12.14	Aioun	ERS768563	0.551363
FP0047-C	AI14.14	Aioun	ERS768565	0.996486
FP0048-C	AI15.14	Aioun	ERS768567	0.999186
FP0051-C	SE01.14	Selibaby	ERS768573	0.456179
FP0052-C	SE02.14	Selibaby	ERS768575	0.999011
FP0054-C	SE04.14	Selibaby	ERS768579	0.999818
FP0055-C	SE05.14	Selibaby	ERS768581	0.561416	A
FP0056-C	SE06.14	Selibaby	ERS768583	0.559507	A
FP0057-C	SE07.14	Selibaby	ERS768585	0.999617	B
FP0058-C	SE08.14	Selibaby	ERS768588	0.603022
FP0059-C	SE09.14	Selibaby	ERS768590	0.999652	B
FP0061-C	SE11.14	Selibaby	ERS768592	0.999934
FP0062-C	SE12.14	Selibaby	ERS768593	0.999434	C
FP0063-C	SE13.14	Selibaby	ERS768594	0.440935
FP0065-C	SE15.14	Selibaby	ERS768596	0.99935	C
FP0066-C	SE16.14	Selibaby	ERS768597	0.999736	B
FP0067-C	SE17.14	Selibaby	ERS768598	0.999438	C
FP0068-C	SE18.14	Selibaby	ERS768599	0.999605
FP0069-C	SE19.14	Selibaby	ERS768600	0.99987
FP0077-C	SE27.14	Selibaby	ERS768608	0.873291	C
FP0078-C	SE28.14	Selibaby	ERS768609	0.999739
FP0082-C	NE04.14	Nema	ERS768613	0.514658
FP0084-C	NE06.14	Nema	ERS768615	0.827223
FP0089-C	NE12.14	Nema	ERS768620	0.999566
FP0092-C	NE15.14	Nema	ERS768623	0.997471
FP0093-C	NE16.14	Nema	ERS768624	0.998413	E
FP0095-C	NE18.14	Nema	ERS768626	0.965551
FP0096-C	NE19.14	Nema	ERS768627	0.999951
FP0097-C	NE20.14	Nema	ERS768628	0.795649	E
FP0098-C	NE21.14	Nema	ERS768629	0.999222
FP0101-C	NE24.14	Nema	ERS768632	0.727557
FP0103-C	NE26.14	Nema	ERS768519	0.999358
FP0105-C	NE28.14	Nema	ERS768523	0.767741
FP0112-C	NE35.14	Nema	ERS768537	0.999858
FP0114-C	NE37.14	Nema	ERS768541	0.622446
FP0116-C	NE39.14	Nema	ERS768545	0.498773
FP0117-C	NE40.14	Nema	ERS768547	0.74719
FP0119-C	NE42.14	Nema	ERS768551	0.971989
FP0120-C	NE43.14	Nema	ERS768553	0.782075
FP0127-C	NE51.14	Nema	ERS768566	0.849625
FP0129-C	NE53.14	Nema	ERS768570	0.902938
