# Supplementary material for: Population genetic structure and adaptation of malaria parasites on the edge of endemic distribution
Source: Mol Ecol. 2017 Mar 15;26(11):2880–94. doi: 10.1111/mec.14066 (PMC5485074; doi:10.1111/mec.14066)
Supplement: Supplementary file 4 [file MEC-26-2880-s004.xlsx]

## Sheet: Supplementary Table 5
Overall population Tajima’s D values for genes with at least 3 SNPs, based on allele frequency distributions of the majority allele called in genome sequence data from each of 65 P. falciparum clinical infection samples from Mauritania
Gene	Number of SNPs	Tajima's D Score
PF3D7_0102200	3	-0.308624
PF3D7_0102500	22	-2.27041
PF3D7_0102600	5	-1.38162
PF3D7_0102700	4	-0.223257
PF3D7_0102800	4	-1.56362
PF3D7_0102900	3	-0.866272
PF3D7_0103100	17	-1.65169
PF3D7_0103200	3	-1.20921
PF3D7_0103300	11	-0.193377
PF3D7_0103400	16	-2.14453
PF3D7_0103500	18	-1.09028
PF3D7_0103600	18	-0.355837
PF3D7_0103900	3	-1.33744
PF3D7_0104100	20	-0.701195
PF3D7_0104200	9	-1.78621
PF3D7_0104300	31	-1.87573
PF3D7_0104500	3	-0.368265
PF3D7_0104600	15	-2.23397
PF3D7_0104700	3	-1.70423
PF3D7_0105600	7	-1.9654
PF3D7_0105700	28	-1.78976
PF3D7_0105800	3	-1.70423
PF3D7_0106000	3	-1.71031
PF3D7_0106200	3	-1.21985
PF3D7_0106300	9	-0.998737
PF3D7_0106500	10	-2.08411
PF3D7_0106700	13	-1.08454
PF3D7_0106900	6	-1.86218
PF3D7_0107100	6	-2.01614
PF3D7_0107500	7	-0.984727
PF3D7_0107600	14	-2.37129
PF3D7_0107800	11	-2.33852
PF3D7_0108100	7	-1.64395
PF3D7_0108300	13	-1.86274
PF3D7_0108400.2	4	-1.46234
PF3D7_0108700	10	-1.7526
PF3D7_0109100	3	-1.45059
PF3D7_0109800	3	-1.70423
PF3D7_0110100	12	-2.15278
PF3D7_0110500	16	-2.18952
PF3D7_0110600	7	-1.51667
PF3D7_0110700	3	-1.09887
PF3D7_0111000	8	-2.11658
PF3D7_0111300	3	-1.70423
PF3D7_0111500	3	-1.70627
PF3D7_0111800	5	-1.90537
PF3D7_0112200	6	-2.01614
PF3D7_0112900	3	-0.272244
PF3D7_0113000	3	-0.636652
PF3D7_0113100	51	-0.215175
PF3D7_0113200	11	0.292631
PF3D7_0113300	11	-0.927644
PF3D7_0113400	8	-2.05328
PF3D7_0113800	103	1.03965
PF3D7_0113900	4	1.04282
PF3D7_0114000	11	-2.0856
PF3D7_0114500	4	-0.563294
PF3D7_0114700	9	-1.55213
PF3D7_0114800	3	0.978373
PF3D7_0201600	7	1.90345
PF3D7_0201700	6	-1.93733
PF3D7_0201900	6	-0.0604593
PF3D7_0202000	3	-0.478602
PF3D7_0202100	3	1.17645
PF3D7_0202200	3	-1.70423
PF3D7_0202300	3	-1.70423
PF3D7_0202400	16	-2.36198
PF3D7_0202600.1	12	-2.28725
PF3D7_0202700	5	-1.58693
PF3D7_0202900	4	-1.88116
PF3D7_0203000	14	-2.44971
PF3D7_0203100	29	-2.69888
PF3D7_0203200	4	-0.6919
PF3D7_0203600	3	0.96174
PF3D7_0203700	4	-1.86964
PF3D7_0203900	5	-1.64768
PF3D7_0204000	9	-1.96464
PF3D7_0204100	17	-1.90839
PF3D7_0204300	10	-2.1897
PF3D7_0204500	5	0.922866
PF3D7_0204600	13	-1.77386
PF3D7_0204700	4	-1.163
PF3D7_0204800	6	-2.09614
PF3D7_0205000	6	-2.01614
PF3D7_0205100	6	-1.03189
PF3D7_0205300	6	-1.62024
PF3D7_0205400	4	-1.86964
PF3D7_0206000	16	-2.14896
PF3D7_0206500	12	-2.42786
PF3D7_0207000	14	-0.579331
PF3D7_0207100	13	-2.03944
PF3D7_0207300	12	0.186968
PF3D7_0207400	7	-0.891718
PF3D7_0207500	7	-1.90176
PF3D7_0207600	6	-0.879756
PF3D7_0207700	13	-0.366525
PF3D7_0207800	6	-1.80169
PF3D7_0207900	15	-0.719709
PF3D7_0208000	13	-1.17792
PF3D7_0208100.1	11	-2.34097
PF3D7_0208300	17	-2.02476
PF3D7_0208400	14	-1.95514
PF3D7_0208500	3	-1.45059
PF3D7_0208900	30	-2.19256
PF3D7_0209000	44	-0.886205
PF3D7_0209600	6	-1.24633
PF3D7_0209700	3	-1.71031
PF3D7_0210200	16	-0.73139
PF3D7_0210500	8	-1.88401
PF3D7_0210800	5	0.447304
PF3D7_0211100	6	-1.86951
PF3D7_0211500	10	-1.75529
PF3D7_0211700	19	-0.326185
PF3D7_0211900	3	-1.70423
PF3D7_0212000	3	0.0253686
PF3D7_0212100	19	-2.31592
PF3D7_0212400	31	-1.00292
PF3D7_0212500	38	-1.58966
PF3D7_0212700	4	-1.66354
PF3D7_0212800	10	-2.09846
PF3D7_0213200	3	-1.70423
PF3D7_0213600	14	-1.39508
PF3D7_0213800	5	-1.28477
PF3D7_0213900	12	-2.24748
PF3D7_0214100	8	-2.17752
PF3D7_0214300	24	-1.61132
PF3D7_0214400	7	-1.9654
PF3D7_0214600	9	-2.03418
PF3D7_0214800	8	-1.51625
PF3D7_0214900	7	-2.1768
PF3D7_0215000	9	-0.454078
PF3D7_0215300	16	0.601551
PF3D7_0215400	6	-2.09614
PF3D7_0215500	5	-1.81738
PF3D7_0215700	5	-1.90496
PF3D7_0215800	8	-2.24316
PF3D7_0216000	9	-1.91647
PF3D7_0216100	10	-1.61749
PF3D7_0216200	5	-1.71662
PF3D7_0216300	14	-1.99999
PF3D7_0216400	3	-1.57601
PF3D7_0216500	10	-2.29266
PF3D7_0216600	4	-1.45253
PF3D7_0216700.2	12	-1.40413
PF3D7_0216800	5	-1.99692
PF3D7_0216900	4	-1.86964
PF3D7_0217000	7	-1.19359
PF3D7_0217100	3	-1.70423
PF3D7_0217200	19	-2.09921
PF3D7_0217600	7	-1.47588
PF3D7_0217900	4	-0.792499
PF3D7_0218000	3	-1.70423
PF3D7_0218200	6	-2.01614
PF3D7_0218300	3	-1.57601
PF3D7_0218400	5	-1.99545
PF3D7_0218600	28	-2.06143
PF3D7_0218700	4	-1.86964
PF3D7_0219100	6	-2.01614
PF3D7_0219500	4	-1.66354
PF3D7_0219600	7	-2.03557
PF3D7_0219700	7	-0.591285
PF3D7_0219800	5	-0.920722
PF3D7_0219900	5	-0.896499
PF3D7_0220000	21	-1.03484
PF3D7_0220100	13	-0.877021
PF3D7_0220700	4	-1.25583
PF3D7_0220800	23	0.271292
PF3D7_0221000	9	1.9091
PF3D7_0221200	5	0.0534467
PF3D7_0221400	7	-1.39257
PF3D7_0221700	7	0.04683
PF3D7_0300900	6	-2.01614
PF3D7_0301000	6	-0.120944
PF3D7_0301100	5	-1.99692
PF3D7_0301200	6	-1.3728
PF3D7_0301300	3	-0.690329
PF3D7_0301500	5	-1.99835
PF3D7_0301600	11	-1.31136
PF3D7_0301800	6	-0.597493
PF3D7_0301900	5	-0.910247
PF3D7_0302000	11	-0.952016
PF3D7_0302100	19	-1.66981
PF3D7_0302200	3	-1.45374
PF3D7_0302500	3	1.01368
PF3D7_0302600	34	-0.705957
PF3D7_0302800	5	-1.22619
PF3D7_0303000	5	-1.99545
PF3D7_0303100	9	-2.18465
PF3D7_0303200	13	-2.19892
PF3D7_0303500	18	-1.70052
PF3D7_0303700	11	-2.15026
PF3D7_0303800	3	-1.57531
PF3D7_0304000	3	-1.70423
PF3D7_0304100	7	-1.25233
PF3D7_0304300	9	-1.48974
PF3D7_0304600	12	-0.959279
PF3D7_0304700	7	-0.835001
PF3D7_0304800	10	-2.02443
PF3D7_0305000	5	-1.99545
PF3D7_0305100	41	-2.33291
PF3D7_0305200	8	-2.17923
PF3D7_0305300	3	-1.33744
PF3D7_0305500	24	-1.85614
PF3D7_0305800	10	-1.65583
PF3D7_0306100	6	-1.78337
PF3D7_0307400	3	-1.70423
PF3D7_0307600	12	-1.59425
PF3D7_0307700	17	-1.97371
PF3D7_0307800	4	-0.68454
PF3D7_0307900	40	-1.97292
PF3D7_0308000	5	-1.40257
PF3D7_0308100	25	0.0273141
PF3D7_0308200	9	0.110704
PF3D7_0308300	8	-0.961394
PF3D7_0308900	6	-1.62845
PF3D7_0309200	26	-1.94743
PF3D7_0309300	8	-1.82661
PF3D7_0309900	14	-1.27691
PF3D7_0310100	5	-1.99545
PF3D7_0310200	20	-2.32767
PF3D7_0310300	4	-1.65863
PF3D7_0310400	6	-1.7797
PF3D7_0310500	17	-1.78752
PF3D7_0310900	8	-2.00394
PF3D7_0311100	12	-1.61128
PF3D7_0311200	14	-2.03613
PF3D7_0311300	6	-2.01614
PF3D7_0311400	21	-2.13129
PF3D7_0311600	6	-1.52427
PF3D7_0311700	3	-1.57601
PF3D7_0311800	4	-0.682086
PF3D7_0311900	10	-0.368625
PF3D7_0312100	6	-1.65873
PF3D7_0312200	5	-1.99545
PF3D7_0313000	3	-1.70423
PF3D7_0313100	4	-1.87141
PF3D7_0313400	8	-2.17987
PF3D7_0313500	10	-2.08367
PF3D7_0313600	5	-0.569824
PF3D7_0313700.1	3	-1.70423
PF3D7_0313800	4	-1.03304
PF3D7_0313900	16	-2.0063
PF3D7_0314200	11	-2.09192
PF3D7_0314600	4	-0.7018
PF3D7_0314700	15	-2.10231
PF3D7_0314800	9	-2.18354
PF3D7_0315200	15	-0.034748
PF3D7_0315300	12	-2.42804
PF3D7_0315800	3	-1.19263
PF3D7_0316200	17	-1.01605
PF3D7_0316400	6	-1.94099
PF3D7_0316600	3	0.585999
PF3D7_0316700	3	-0.982867
PF3D7_0316900	4	-0.896735
PF3D7_0317100	8	-1.37621
PF3D7_0317200	5	-1.66025
PF3D7_0317300	12	-1.45162
PF3D7_0317500	19	-1.63016
PF3D7_0317700	11	-1.78088
PF3D7_0317800	3	-1.57601
PF3D7_0317900	4	-1.66354
PF3D7_0318200	15	-0.0611624
PF3D7_0318300	14	-1.41156
PF3D7_0318500	31	-2.12584
PF3D7_0318600	6	-2.09496
PF3D7_0318700	4	-1.45743
PF3D7_0319000	11	-2.10576
PF3D7_0319200	10	-1.47069
PF3D7_0319400	15	-2.23242
PF3D7_0319600	3	-0.428905
PF3D7_0319700	26	-2.51823
PF3D7_0319800	4	-1.23415
PF3D7_0320200	4	-1.76414
PF3D7_0320400	28	-1.31648
PF3D7_0320500	3	-1.70423
PF3D7_0321000	3	-0.559118
PF3D7_0321100	16	-1.70295
PF3D7_0321200	6	0.120195
PF3D7_0321300	20	-0.322132
PF3D7_0321500	12	-1.57726
PF3D7_0321600	10	-2.18927
PF3D7_0321700	14	-2.18084
PF3D7_0321800	21	-1.70243
PF3D7_0321900	8	-1.48807
PF3D7_0322100	4	-1.76414
PF3D7_0322200	10	-2.24078
PF3D7_0322300	3	-0.328059
PF3D7_0322400	8	-1.33351
PF3D7_0322600	13	-1.42536
PF3D7_0322700	36	-2.2377
PF3D7_0323100	12	-2.19714
PF3D7_0323200	5	-1.99545
PF3D7_0323400	7	-1.55094
PF3D7_0323500	3	-1.70423
PF3D7_0323600	9	-1.51657
PF3D7_0323700	4	-1.05749
PF3D7_0401600.1	5	-1.4087
PF3D7_0401800	9	0.00338206
PF3D7_0401900	19	-0.0923526
PF3D7_0402000	8	-1.19369
PF3D7_0402100	5	-0.805498
PF3D7_0402300	58	-0.549651
PF3D7_0402400	6	1.14741
PF3D7_0402600	4	-1.38407
PF3D7_0403100	4	-1.66354
PF3D7_0403200	4	-1.87314
PF3D7_0403400	38	-2.20169
PF3D7_0403600	6	-2.09614
PF3D7_0403800	8	-2.06211
PF3D7_0403900	6	-1.56709
PF3D7_0404100	15	-1.84051
PF3D7_0404300	4	-1.56362
PF3D7_0404400	4	-1.86964
PF3D7_0404500	6	-0.106281
PF3D7_0404600	34	-1.96852
PF3D7_0404700	6	-1.47178
PF3D7_0404800	12	-2.33005
PF3D7_0404900	5	-1.015
PF3D7_0405100	8	-1.58227
PF3D7_0405300	46	-1.23233
PF3D7_0405400	24	-1.42897
PF3D7_0405700	27	-2.32505
PF3D7_0405900	6	-2.09726
PF3D7_0406500	19	-1.6465
PF3D7_0406700	3	-0.764881
PF3D7_0406800	3	-1.44435
PF3D7_0406900	14	-1.41249
PF3D7_0407000	4	-1.76414
PF3D7_0407100	4	-0.743427
PF3D7_0407300	4	-0.841572
PF3D7_0407600	3	-1.44778
PF3D7_0407700	9	-2.07464
PF3D7_0407800	14	-1.31176
PF3D7_0407900	3	-1.70627
PF3D7_0408000	4	-1.27634
PF3D7_0408100	7	-1.32902
PF3D7_0408200	8	-2.17845
PF3D7_0408600	14	-0.606804
PF3D7_0408700	9	-1.90947
PF3D7_0408900.1	3	-1.45374
PF3D7_0409000	21	-1.3824
PF3D7_0409200	3	-1.70423
PF3D7_0409300	14	-1.54377
PF3D7_0409400	4	-1.86964
PF3D7_0409600	8	-2.24316
PF3D7_0409800	8	-1.57678
PF3D7_0409900	3	-0.407032
PF3D7_0410000	9	-1.79158
PF3D7_0410300	9	-1.99415
PF3D7_0410400	3	-1.70423
PF3D7_0410800	24	-2.15944
PF3D7_0410900	8	-2.17923
PF3D7_0411000	13	-1.87453
PF3D7_0411200	14	-1.795
PF3D7_0411300	4	-1.75782
PF3D7_0411400	25	-1.47686
PF3D7_0411800	29	-1.88461
PF3D7_0411900	22	-0.699728
PF3D7_0412000	8	-1.03861
PF3D7_0412100	9	-2.07196
PF3D7_0412200	5	1.83874
PF3D7_0412300	14	-0.573194
PF3D7_0413500	6	-0.0659579
PF3D7_0413800	3	-1.33744
PF3D7_0413900	7	0.0807977
PF3D7_0414000	12	0.381362
PF3D7_0414100	24	-0.616817
PF3D7_0414200.2	5	0.105821
PF3D7_0414400	4	-1.65863
PF3D7_0414700	4	-1.76414
PF3D7_0415100	9	-2.07196
PF3D7_0415200	22	-0.739619
PF3D7_0415300	9	-0.675846
PF3D7_0415700	5	0.269491
PF3D7_0415800	11	-0.488906
PF3D7_0416400	4	-0.68641
PF3D7_0416600	4	-1.36174
PF3D7_0416900	8	-1.02598
PF3D7_0417400	63	-1.44877
PF3D7_0417600	11	-1.9499
PF3D7_0417800	12	-0.90492
PF3D7_0417900	4	2.48897
PF3D7_0418000	59	-0.834875
PF3D7_0418100	8	-1.67942
PF3D7_0418200	5	-1.57017
PF3D7_0418300	13	-1.95498
PF3D7_0418500	3	-0.0372526
PF3D7_0418600	25	-1.449
PF3D7_0418700	8	-1.52045
PF3D7_0418900	3	-1.70627
PF3D7_0419300	6	-0.490499
PF3D7_0419400	25	-1.69337
PF3D7_0419500	4	-1.55803
PF3D7_0419700	3	-1.44778
PF3D7_0419900	71	-1.0895
PF3D7_0420000	57	-0.834913
PF3D7_0420100	9	-0.340286
PF3D7_0420200	20	0.622354
PF3D7_0420300	30	-0.55729
PF3D7_0420400	6	-0.399187
PF3D7_0420600	11	-1.32643
PF3D7_0420700	6	1.32458
PF3D7_0421700	67	0.159511
PF3D7_0422100	5	-1.07094
PF3D7_0422200	49	-1.05275
PF3D7_0422500	36	-0.396286
PF3D7_0422700	4	-1.76414
PF3D7_0422800	7	0.735094
PF3D7_0423000	3	-1.70423
PF3D7_0423300	6	-1.38467
PF3D7_0423600	17	-1.2561
PF3D7_0424000	4	-1.87141
PF3D7_0424100	5	-0.690274
PF3D7_0424200	13	-1.7006
PF3D7_0424400	88	0.46376
PF3D7_0424600	6	-0.0421305
PF3D7_0424700	8	-0.00803769
PF3D7_0424800	4	-1.76414
PF3D7_0424900	7	-1.02773
PF3D7_0425100	6	0.392386
PF3D7_0425200	12	1.08418
PF3D7_0425400	6	-0.475288
PF3D7_0500900	3	-0.920505
PF3D7_0501100.2	3	-0.896093
PF3D7_0501300	4	0.0317703
PF3D7_0501600	3	-1.02432
PF3D7_0501700	4	-0.13738
PF3D7_0501800	8	-0.722679
PF3D7_0502000	10	-1.91105
PF3D7_0502200	3	-1.70423
PF3D7_0502300	3	-1.70423
PF3D7_0502400	7	-1.60061
PF3D7_0502600	12	-1.85593
PF3D7_0503100	14	-2.00346
PF3D7_0503200	11	0.291626
PF3D7_0503500	11	-0.93163
PF3D7_0503900	3	-0.0482414
PF3D7_0504000	25	-1.77325
PF3D7_0504400	9	-1.04486
PF3D7_0504700	17	-1.45132
PF3D7_0504800	53	-1.99774
PF3D7_0505000	34	-2.19706
PF3D7_0505100	15	-2.36978
PF3D7_0505200	3	-1.57601
PF3D7_0505300	3	-1.70423
PF3D7_0505500	9	-1.80231
PF3D7_0505700	5	-1.58693
PF3D7_0506000	3	-1.57601
PF3D7_0506500	24	-2.22278
PF3D7_0506700	5	-1.99545
PF3D7_0506800	13	-2.22565
PF3D7_0506900	4	-0.797406
PF3D7_0507100	4	-1.20471
PF3D7_0507200	4	-1.86964
PF3D7_0507300	10	-2.04545
PF3D7_0507500	5	-1.07575
PF3D7_0507700	4	-1.86964
PF3D7_0507800	20	-2.13658
PF3D7_0508000	9	0.0771659
PF3D7_0508100	16	-2.12959
PF3D7_0508400	3	-0.272839
PF3D7_0508500	23	-1.66306
PF3D7_0508700	7	-1.63579
PF3D7_0508800	6	-0.252189
PF3D7_0508900	33	-0.706141
PF3D7_0509100	10	-0.977706
PF3D7_0509400	26	-0.944387
PF3D7_0509600	8	-0.481286
PF3D7_0509700	6	-1.55986
PF3D7_0509800	5	-1.81738
PF3D7_0510100	23	-1.94697
PF3D7_0510200	6	-1.18829
PF3D7_0510400	3	-1.57601
PF3D7_0510500	6	-1.85915
PF3D7_0511200	5	-0.931197
PF3D7_0511300	21	0.622078
PF3D7_0511400	13	-0.128116
PF3D7_0511500	54	-2.09221
PF3D7_0511900	4	-1.66354
PF3D7_0512200	4	-0.929902
PF3D7_0512400	4	-1.86964
PF3D7_0512500	5	-1.7252
PF3D7_0512800	18	-1.2327
PF3D7_0512900	3	-1.57239
PF3D7_0513200	26	-1.04204
PF3D7_0513600	9	-1.76233
PF3D7_0513700	9	-2.05865
PF3D7_0514100	10	-2.02407
PF3D7_0514200	10	-1.57886
PF3D7_0514300	12	-0.844898
PF3D7_0514700	13	-0.850121
PF3D7_0514800	9	-0.307852
PF3D7_0514900	4	-1.26095
PF3D7_0515000	9	-1.96412
PF3D7_0515300	13	-1.80484
PF3D7_0515400	7	-2.03499
PF3D7_0515500	10	-0.484523
PF3D7_0515600	17	-2.05064
PF3D7_0516000	4	-1.86964
PF3D7_0516100	27	-0.543341
PF3D7_0516300	12	2.3931
PF3D7_0516600	12	-2.2038
PF3D7_0516800	16	-1.9141
PF3D7_0517100	4	-1.56362
PF3D7_0517400	5	-0.906518
PF3D7_0517500	4	-1.56362
PF3D7_0518100	13	-1.26093
PF3D7_0518500	6	-1.68293
PF3D7_0518600	7	-1.84465
PF3D7_0518700	6	-1.41265
PF3D7_0519000	4	-1.86964
PF3D7_0519300	14	-0.2315
PF3D7_0519500	14	-0.874805
PF3D7_0519600	4	-1.23415
PF3D7_0519800	3	-1.70423
PF3D7_0519900	4	-0.399138
PF3D7_0520100	6	-0.976899
PF3D7_0520200	11	-1.97454
PF3D7_0520700	13	-1.50287
PF3D7_0520800	15	-1.79835
PF3D7_0520900	3	-1.70423
PF3D7_0521100	5	-1.30201
PF3D7_0521200	3	-1.12273
PF3D7_0521300	8	-2.17923
PF3D7_0521700	3	-1.70423
PF3D7_0521800	4	-1.86964
PF3D7_0521900	12	-1.81731
PF3D7_0522400	62	-1.26854
PF3D7_0522900	13	-1.72246
PF3D7_0523000	11	-1.32301
PF3D7_0523200	12	-0.864559
PF3D7_0523700	20	-2.17518
PF3D7_0523800	5	-1.81528
PF3D7_0524000	3	-0.265697
PF3D7_0524100	21	-1.69786
PF3D7_0524300	5	-0.880918
PF3D7_0524600	4	-1.86964
PF3D7_0524800	4	-1.86964
PF3D7_0524900	9	-1.34619
PF3D7_0525000	6	-2.09496
PF3D7_0525100	10	0.357959
PF3D7_0525200	12	-2.07116
PF3D7_0525300	3	-1.70423
PF3D7_0525500	19	-1.6001
PF3D7_0526000	11	-2.29124
PF3D7_0526200.2	5	-1.05772
PF3D7_0526300	4	-1.86964
PF3D7_0526500	8	-1.52045
PF3D7_0526600	52	-1.0737
PF3D7_0526700	11	-1.9787
PF3D7_0527200	5	-1.90537
PF3D7_0527400	4	-1.87314
PF3D7_0527600	5	-1.90537
PF3D7_0528100	7	-1.02226
PF3D7_0528200	4	0.498588
PF3D7_0528300	7	-2.03557
PF3D7_0528400	6	-0.548005
PF3D7_0528700	5	-0.275466
PF3D7_0528800	6	-2.09496
PF3D7_0529000	9	1.19466
PF3D7_0529200	7	-0.469476
PF3D7_0529300	4	0.483388
PF3D7_0529400.1	10	-1.33403
PF3D7_0529700	3	-1.45374
PF3D7_0529800	22	-1.1163
PF3D7_0530300	8	-2.05623
PF3D7_0530400	18	-1.99182
PF3D7_0530500	11	-1.97632
PF3D7_0530700	13	-2.30443
PF3D7_0530900	23	-2.32445
PF3D7_0531000	7	-2.1759
PF3D7_0531100	31	-1.94713
PF3D7_0531400	17	-2.33697
PF3D7_0532200	6	-1.20601
PF3D7_0532300	9	1.20136
PF3D7_0532400	4	-0.674725
PF3D7_0532500	6	-0.749622
PF3D7_0532600	3	-0.0223446
PF3D7_0602000	9	-1.90807
PF3D7_0602100	14	-1.49698
PF3D7_0602200	4	-1.76414
PF3D7_0602300	3	-1.57601
PF3D7_0602400	3	-1.70423
PF3D7_0602500	6	-2.0144
PF3D7_0602600	13	-1.48101
PF3D7_0602700	7	-0.0497413
PF3D7_0602800	10	0.448731
PF3D7_0602900	4	-0.355753
PF3D7_0603000	4	-0.802314
PF3D7_0603100	4	-1.55312
PF3D7_0603200	3	-1.57449
PF3D7_0603400	12	-2.29032
PF3D7_0603600	32	-1.59182
PF3D7_0603700	4	-1.20471
PF3D7_0603800	11	-1.75306
PF3D7_0603900	7	-1.69944
PF3D7_0604000	16	-2.42441
PF3D7_0604100	11	-2.07267
PF3D7_0604300	6	-1.42195
PF3D7_0604500	12	-2.2308
PF3D7_0604600	9	-1.98073
PF3D7_0604800	7	-2.10573
PF3D7_0605100	3	-1.70423
PF3D7_0605600	23	-2.17272
PF3D7_0605800	16	-1.84103
PF3D7_0606000	10	-1.30585
PF3D7_0606100	4	-1.34702
PF3D7_0606500	9	-2.30002
PF3D7_0606600	15	-1.88287
PF3D7_0606700	7	-0.799278
PF3D7_0606800	3	-1.70423
PF3D7_0607000	5	-1.99545
PF3D7_0607200	3	-1.70423
PF3D7_0607300	5	-1.28316
PF3D7_0607500	9	-0.892757
PF3D7_0607600	5	-0.328472
PF3D7_0607700	23	-1.85827
PF3D7_0607800	5	-1.99545
PF3D7_0607900	4	-1.86964
PF3D7_0608100	11	-2.33983
PF3D7_0608300	18	-1.43316
PF3D7_0608800	3	-1.70423
PF3D7_0609000	44	-1.90567
PF3D7_0609100	3	-0.374229
PF3D7_0609200	5	-1.72939
PF3D7_0609300	6	-1.39405
PF3D7_0609400	5	-1.99545
PF3D7_0609500	4	-1.86964
PF3D7_0609600	18	-0.152501
PF3D7_0609700	15	-0.431413
PF3D7_0609900	7	-2.03557
PF3D7_0610200	9	-2.18272
PF3D7_0610800	3	-1.70423
PF3D7_0611600	7	-2.1052
PF3D7_0611800	22	-1.8635
PF3D7_0612100	3	-0.594903
PF3D7_0612200	12	0.0191485
PF3D7_0612700	5	-1.99545
PF3D7_0612800	5	1.49325
PF3D7_0612900	10	0.249086
PF3D7_0613300	16	-1.54299
PF3D7_0613500	11	-1.14044
PF3D7_0613600	9	-1.91232
PF3D7_0613700	5	-1.81528
PF3D7_0613800	38	-1.38646
PF3D7_0613900	14	-2.04733
PF3D7_0614000	3	-1.32551
PF3D7_0614100	11	-0.0416186
PF3D7_0614200	8	-1.60288
PF3D7_0614300	4	-1.76368
PF3D7_0614600	4	-1.87141
PF3D7_0614700	5	-1.90496
PF3D7_0614800	3	-1.70423
PF3D7_0614900	7	-1.47099
PF3D7_0615200	3	1.21522
PF3D7_0615300	6	-1.85484
PF3D7_0615400	25	-1.53952
PF3D7_0615600	25	-1.7863
PF3D7_0615800	7	-2.10372
PF3D7_0615900	26	-1.84656
PF3D7_0616000	4	-1.7631
PF3D7_0616400	19	-0.823045
PF3D7_0616500	22	-1.91963
PF3D7_0616600	7	-1.45034
PF3D7_0616700	3	-0.690329
PF3D7_0616800	3	-1.33744
PF3D7_0616900	18	-2.26711
PF3D7_0617000	3	-1.71031
PF3D7_0618000	6	-1.85864
PF3D7_0618100	6	-2.09726
PF3D7_0618800	4	-1.08654
PF3D7_0618900.1	4	-1.86964
PF3D7_0619000.2	13	-2.25374
PF3D7_0619100	6	-0.869944
PF3D7_0619200	9	-0.848676
PF3D7_0619300	25	-2.04883
PF3D7_0619500	12	0.683604
PF3D7_0619600	14	1.42174
PF3D7_0619700	4	0.451491
PF3D7_0619800	27	-0.683267
PF3D7_0620000	5	-1.39419
PF3D7_0620200	3	-0.559118
PF3D7_0620400	9	-0.696894
PF3D7_0620500	4	-1.76414
PF3D7_0621000	6	-2.09496
PF3D7_0621100	9	-1.15435
PF3D7_0621300	4	-1.76414
PF3D7_0621500	3	-1.70423
PF3D7_0621700	11	-0.56992
PF3D7_0621900	9	-1.97533
PF3D7_0622100	10	-2.24272
PF3D7_0622200	7	-2.1759
PF3D7_0622500	3	-0.931877
PF3D7_0622800	13	-1.88764
PF3D7_0622900	12	-1.99647
PF3D7_0623000	4	-0.88083
PF3D7_0623100	4	-1.76368
PF3D7_0623300	3	-0.323534
PF3D7_0623600	3	-1.70423
PF3D7_0623700	16	-2.37032
PF3D7_0623800	23	-1.7686
PF3D7_0624000	3	-1.70423
PF3D7_0624300	3	-1.57449
PF3D7_0624400	6	-1.74949
PF3D7_0624600	16	-2.29866
PF3D7_0624700	3	-1.70627
PF3D7_0624800	11	-1.45913
PF3D7_0625100	5	-1.57017
PF3D7_0625200	3	-1.44778
PF3D7_0625300	12	-1.13518
PF3D7_0625400	4	-1.76368
PF3D7_0625600	5	-1.2043
PF3D7_0625800	4	-1.55803
PF3D7_0625900	5	-0.845303
PF3D7_0626000	17	-1.75907
PF3D7_0626300	3	-1.08695
PF3D7_0626400	10	-1.3402
PF3D7_0626500	6	-2.09614
PF3D7_0627100	13	-2.19147
PF3D7_0627300	3	-0.323534
PF3D7_0627400	3	-1.31963
PF3D7_0627500	4	-1.23415
PF3D7_0627600	3	-1.70423
PF3D7_0627700	9	-0.733166
PF3D7_0627800	20	-0.0602129
PF3D7_0628100	72	-1.75141
PF3D7_0628200	20	-1.06081
PF3D7_0628700	3	-0.263893
PF3D7_0628900	4	1.4035
PF3D7_0629300	5	0.325795
PF3D7_0629700	53	-2.03762
PF3D7_0629800	6	-1.21884
PF3D7_0629900	3	-1.44356
PF3D7_0630000	3	-1.05055
PF3D7_0630100	8	-1.40501
PF3D7_0630300	25	-0.263069
PF3D7_0630400	6	0.743622
PF3D7_0630500	4	-1.66108
PF3D7_0630600	10	0.550719
PF3D7_0630700	15	-0.871204
PF3D7_0630800	6	0.80466
PF3D7_0630900	6	-0.877163
PF3D7_0701900	44	0.321365
PF3D7_0702000	10	-0.0747118
PF3D7_0702200	3	-1.70423
PF3D7_0702300	6	-1.2458
PF3D7_0702500	3	0.174472
PF3D7_0703000	19	-2.53614
PF3D7_0703200	25	-1.76316
PF3D7_0703400	20	-2.12355
PF3D7_0703500	14	-2.24417
PF3D7_0703700	3	-0.5621
PF3D7_0703800	9	-1.59417
PF3D7_0703900	62	-0.748803
PF3D7_0704000	30	-1.70293
PF3D7_0704100	39	-2.29197
PF3D7_0704200	7	-1.43635
PF3D7_0704300	21	-1.87316
PF3D7_0704400	19	-2.16219
PF3D7_0704500	18	-2.3251
PF3D7_0704600	51	-0.62384
PF3D7_0704700	12	-1.35277
PF3D7_0704800	15	-1.94891
PF3D7_0705100	12	-0.755168
PF3D7_0705200	28	-1.37637
PF3D7_0705300	8	-1.81326
PF3D7_0705500	26	-2.10384
PF3D7_0705600	7	-2.10573
PF3D7_0706000	7	-1.6142
PF3D7_0706100	10	-1.57965
PF3D7_0706500	11	-1.99225
PF3D7_0706600	3	-1.45374
PF3D7_0706700	3	-1.14563
PF3D7_0707200	19	-1.30244
PF3D7_0707300	5	-1.48008
PF3D7_0707400	5	-1.73777
PF3D7_0707500	19	-1.78393
PF3D7_0707700	3	-1.70423
PF3D7_0707800	7	-1.65048
PF3D7_0708000	8	-1.4601
PF3D7_0708200	9	0.576213
PF3D7_0708400	3	0.302702
PF3D7_0708500	6	-1.2151
PF3D7_0708800	3	-0.872236
PF3D7_0709100	17	0.0505976
PF3D7_0709200	4	-0.736066
PF3D7_0709300	48	0.69365
PF3D7_0709400	13	-0.580759
PF3D7_0709600	28	-1.16219
PF3D7_0709700	4	1.3348
PF3D7_0709900	26	-1.42525
PF3D7_0710000	57	0.742101
PF3D7_0710100	9	0.330714
PF3D7_0710200	84	0.998217
PF3D7_0710400	10	1.12325
PF3D7_0710500	4	-0.2434
PF3D7_0710700	7	-0.212915
PF3D7_0710800	4	-1.86964
PF3D7_0710900	7	-0.20802
PF3D7_0711000	11	0.882624
PF3D7_0711100	3	-0.436853
PF3D7_0711200	27	0.342954
PF3D7_0711400	12	-1.24102
PF3D7_0711500	26	-0.43488
PF3D7_0713400	6	-0.238249
PF3D7_0713500	39	0.247636
PF3D7_0713600	20	1.14793
PF3D7_0713900	60	0.047755
PF3D7_0714200	8	-2.24316
PF3D7_0714300	8	-2.11952
PF3D7_0714600	3	-1.70423
PF3D7_0715000	5	-1.81947
PF3D7_0715200	32	-1.81794
PF3D7_0715600	3	-0.636652
PF3D7_0715800	3	-1.33744
PF3D7_0715900	5	-0.725889
PF3D7_0716000	12	-0.0169645
PF3D7_0716100	7	-1.90503
PF3D7_0716200	3	-0.366966
PF3D7_0716300	6	-0.709299
PF3D7_0716600	5	-0.272328
PF3D7_0716700	20	-1.92262
PF3D7_0716800	4	-0.206082
PF3D7_0716900	4	0.0319201
PF3D7_0717100	7	-1.54931
PF3D7_0717200	4	-1.28439
PF3D7_0717300	4	-0.75122
PF3D7_0717400	12	-1.5893
PF3D7_0717600	7	-1.73369
PF3D7_0717800	8	-1.72303
PF3D7_0718000	20	-1.90979
PF3D7_0718100	18	-2.54778
PF3D7_0718300	20	-1.25216
PF3D7_0718600	4	-1.23415
PF3D7_0718700	4	-1.66354
PF3D7_0719300	5	-1.66025
PF3D7_0719400	12	-1.03025
PF3D7_0719900	18	-2.29003
PF3D7_0720400	11	0.79334
PF3D7_0720700	10	-1.73644
PF3D7_0721000	35	-1.8958
PF3D7_0721200	11	-1.7642
PF3D7_0721300	9	-1.91366
PF3D7_0721500	6	-0.638753
PF3D7_0722200	5	-1.64768
PF3D7_0722300	9	-1.88075
PF3D7_0722600	3	-1.20921
PF3D7_0723000	3	-1.70423
PF3D7_0723400	12	-2.1232
PF3D7_0723700	15	-1.84661
PF3D7_0723800	18	-2.27432
PF3D7_0723900	10	-1.84324
PF3D7_0724000	14	-1.52359
PF3D7_0724100	9	-1.83987
PF3D7_0724200	3	-1.33744
PF3D7_0724600	15	-2.04664
PF3D7_0724700	19	-2.05676
PF3D7_0724800	4	-1.15323
PF3D7_0724900	20	-1.75853
PF3D7_0725000	6	-1.71555
PF3D7_0725100	21	-1.74715
PF3D7_0725400	3	-1.28431
PF3D7_0726100	9	-2.08537
PF3D7_0726200	7	-2.03883
PF3D7_0726300	9	-2.11222
PF3D7_0726400	34	-1.89275
PF3D7_0726500	25	-2.51631
PF3D7_0726900	3	-1.44778
PF3D7_0727000	9	-0.775457
PF3D7_0727100	5	-0.820163
PF3D7_0727200	6	0.03841
PF3D7_0727300	10	-0.0592816
PF3D7_0727500	7	-2.03557
PF3D7_0727600	16	-1.35719
PF3D7_0727700	15	-1.31232
PF3D7_0727800	19	-2.2086
PF3D7_0727900	18	-2.43192
PF3D7_0728100	60	-2.28309
PF3D7_0728200	5	-1.73033
PF3D7_0728600	16	-1.94019
PF3D7_0728700	10	-2.23864
PF3D7_0728900	5	1.73153
PF3D7_0729100	20	-1.82943
PF3D7_0729300	8	-1.81483
PF3D7_0729400	4	-1.08939
PF3D7_0729500	14	-1.13825
PF3D7_0729700	12	1.84255
PF3D7_0729900	35	-1.97946
PF3D7_0730100	10	-1.46226
PF3D7_0730200	6	-1.80169
PF3D7_0730300	15	-2.01099
PF3D7_0730500	25	-1.86775
PF3D7_0730900	15	-1.60728
PF3D7_0731100	5	-1.90537
PF3D7_0731500	31	0.316288
PF3D7_0731600	6	-1.93298
PF3D7_0731700	5	-1.80482
PF3D7_0731800	12	1.1135
PF3D7_0801000	7	-0.274921
PF3D7_0801300	3	-0.872236
PF3D7_0801700	14	-1.89966
PF3D7_0801800	6	-1.86951
PF3D7_0801900	23	-2.12751
PF3D7_0802000	9	-1.55145
PF3D7_0802100	26	-2.16661
PF3D7_0802300	5	-1.38384
PF3D7_0802400	5	-1.81947
PF3D7_0802500	12	-2.15278
PF3D7_0802600	13	-1.67144
PF3D7_0803000	3	-1.33744
PF3D7_0803100	16	-2.21118
PF3D7_0803200	5	-0.591809
PF3D7_0803400	4	-1.86964
PF3D7_0803500	10	-1.42404
PF3D7_0803600	13	-1.4353
PF3D7_0803700	5	-1.42771
PF3D7_0804000	5	-1.64768
PF3D7_0804300	5	-1.90496
PF3D7_0804400	8	-1.77951
PF3D7_0804500	48	-2.32124
PF3D7_0804600	4	-1.86964
PF3D7_0804700	9	-2.07732
PF3D7_0804900	3	-1.2271
PF3D7_0805300	10	-2.09397
PF3D7_0805500	11	-1.98874
PF3D7_0805600	5	-1.99545
PF3D7_0805800	7	-1.50509
PF3D7_0806000	7	-1.28334
PF3D7_0806100	12	0.199421
PF3D7_0806200	5	-0.280302
PF3D7_0806300	16	-0.963938
PF3D7_0806500	6	-1.93698
PF3D7_0806600	6	-1.26283
PF3D7_0806700	10	-1.65953
PF3D7_0806800	5	-1.66025
PF3D7_0806900	4	-1.09675
PF3D7_0807100	10	-2.29574
PF3D7_0807700	11	-1.01187
PF3D7_0807800	5	0.534217
PF3D7_0808000	13	-1.50684
PF3D7_0808100	25	-0.81306
PF3D7_0808200	8	-1.04061
PF3D7_0808300	3	-0.594903
PF3D7_0809200	30	-0.0962344
PF3D7_0809400	26	-0.396815
PF3D7_0809600	75	-1.15781
PF3D7_0809700	9	-1.08728
PF3D7_0809800	10	-1.14021
PF3D7_0809900	16	-1.93497
PF3D7_0810200	8	-2.11658
PF3D7_0810300	6	-1.19684
PF3D7_0810600	8	-1.22974
PF3D7_0811000	3	-1.44778
PF3D7_0811200	7	-1.72705
PF3D7_0811300	8	-0.725623
PF3D7_0811400	3	-1.70423
PF3D7_0811500	8	-1.95165
PF3D7_0811600	4	-1.31021
PF3D7_0811700	12	-0.975022
PF3D7_0811800	5	-1.15536
PF3D7_0811900	9	-1.50729
PF3D7_0812100	17	-1.79137
PF3D7_0812300	4	-1.30199
PF3D7_0812400	3	-1.70423
PF3D7_0812500	4	-0.458806
PF3D7_0812900	11	-2.29289
PF3D7_0813000	5	-1.99545
PF3D7_0813100	4	-1.86964
PF3D7_0813400	6	-1.86218
PF3D7_0813500	12	-1.48026
PF3D7_0813600	5	-1.99545
PF3D7_0813700	9	-1.34194
PF3D7_0814300	18	-1.52294
PF3D7_0814500	9	0.0154558
PF3D7_0814600	5	-0.876728
PF3D7_0814700	12	-0.243202
PF3D7_0815100	11	-0.373661
PF3D7_0815300	7	-1.40898
PF3D7_0815800	23	-1.65521
PF3D7_0815900	6	-2.09496
PF3D7_0816000	3	-1.33744
PF3D7_0816300	8	-0.628477
PF3D7_0816600	10	-1.99868
PF3D7_0817000	3	-0.690329
PF3D7_0817100	4	-1.31021
PF3D7_0817200	8	-1.64556
PF3D7_0817300	13	-2.28608
PF3D7_0817400	10	-2.28974
PF3D7_0817600	6	-1.17118
PF3D7_0817700	3	-1.44435
PF3D7_0818000	6	-2.01614
PF3D7_0818100	3	-1.70423
PF3D7_0818300	5	-0.906788
PF3D7_0818600	10	0.0488557
PF3D7_0818700	6	-1.93298
PF3D7_0818900	4	-1.02805
PF3D7_0819000	8	-2.24316
PF3D7_0819200	7	-1.68311
PF3D7_0819300	8	-2.24316
PF3D7_0819400	7	-1.83486
PF3D7_0819700	7	-1.96866
PF3D7_0819800	12	-1.82694
PF3D7_0820000	9	-1.64133
PF3D7_0820200	4	-0.737709
PF3D7_0820300	23	-1.49623
PF3D7_0820400	3	-1.02432
PF3D7_0820500	8	-1.64998
PF3D7_0820700	5	-1.11556
PF3D7_0820900	28	-1.73382
PF3D7_0821100	7	-2.1759
PF3D7_0821300	5	-0.767788
PF3D7_0821500	3	-1.21985
PF3D7_0822200	13	-1.68223
PF3D7_0822600	4	-1.35329
PF3D7_0822700	8	-1.27317
PF3D7_0822800	4	-1.31021
PF3D7_0822900	16	-1.98021
PF3D7_0823000	5	-1.99545
PF3D7_0823100	5	-1.30201
PF3D7_0823300	9	-1.55861
PF3D7_0823400	3	-1.70627
PF3D7_0823500	5	-1.99545
PF3D7_0823800	4	-1.27096
PF3D7_0824000	9	-2.24233
PF3D7_0824100	5	-1.81947
PF3D7_0824200	6	-1.56525
PF3D7_0824300	9	-1.12618
PF3D7_0824400	8	0.209038
PF3D7_0824500	3	-1.57352
PF3D7_0824600	5	-1.99545
PF3D7_0824700	3	-1.45059
PF3D7_0824800	8	-1.82072
PF3D7_0824900	13	-2.25495
PF3D7_0825000	12	-2.2496
PF3D7_0825500	7	0.833976
PF3D7_0825700	7	0.252659
PF3D7_0825800	6	1.81274
PF3D7_0825900	12	-2.14348
PF3D7_0826000	15	-0.649081
PF3D7_0826100	81	-2.18463
PF3D7_0826200	8	-0.532803
PF3D7_0826300	3	-1.70423
PF3D7_0826500	12	-2.04779
PF3D7_0826900	12	-1.84442
PF3D7_0827000	21	-0.918867
PF3D7_0827100	16	-0.74315
PF3D7_0827200	15	-2.42725
PF3D7_0827300	10	-2.09846
PF3D7_0827600	14	-1.45077
PF3D7_0827700	9	-1.05327
PF3D7_0827800	29	-2.1328
PF3D7_0827900	5	-0.477363
PF3D7_0828100	9	-1.24385
PF3D7_0828200	13	-2.32868
PF3D7_0828300	7	-1.20175
PF3D7_0828400	4	-1.163
PF3D7_0828700	13	-2.32651
PF3D7_0828800	13	-1.29497
PF3D7_0829000	12	-2.33247
PF3D7_0829400	3	-1.57601
PF3D7_0829500	28	-2.23189
PF3D7_0829600	6	0.03841
PF3D7_0830300	17	-0.458987
PF3D7_0830500	11	-1.2208
PF3D7_0830600	10	-2.02942
PF3D7_0830800	83	1.43451
PF3D7_0831000	4	-1.86964
PF3D7_0831100	23	-1.7164
PF3D7_0831200	12	-2.38237
PF3D7_0831300	11	-1.31274
PF3D7_0831400	5	1.4948
PF3D7_0831600	31	1.47806
PF3D7_0831700	3	-1.32551
PF3D7_0832000	6	-1.77104
PF3D7_0901700	7	0.119995
PF3D7_0901800	6	-1.05692
PF3D7_0901900	6	-2.01614
PF3D7_0902000	6	-0.395876
PF3D7_0902100	5	-0.910247
PF3D7_0902200	9	-1.72029
PF3D7_0902300	4	-1.86964
PF3D7_0902500	6	0.111831
PF3D7_0902600	7	-1.05652
PF3D7_0902800	4	-1.23415
PF3D7_0902900	10	-0.607876
PF3D7_0903100	3	-1.44778
PF3D7_0903300	43	-1.6546
PF3D7_0903400	38	-1.19749
PF3D7_0903500	19	-1.67268
PF3D7_0903600.1	9	-1.59698
PF3D7_0903800	18	-1.2498
PF3D7_0904100	6	-1.32515
PF3D7_0904300	25	-0.800312
PF3D7_0904400	3	-1.70423
PF3D7_0904600	21	-2.35063
PF3D7_0904800	5	-1.72542
PF3D7_0904900	24	-1.53433
PF3D7_0905100	15	-1.98501
PF3D7_0905200	6	-1.93733
PF3D7_0905300	43	-2.15724
PF3D7_0905400	5	-1.72939
PF3D7_0905600	22	-0.685284
PF3D7_0905800	16	-1.40774
PF3D7_0905900	3	-1.70423
PF3D7_0906000	23	-2.37682
PF3D7_0906200	3	-1.70423
PF3D7_0906400	3	-1.70423
PF3D7_0906500	7	-1.35513
PF3D7_0906700	5	-1.90375
PF3D7_0906800	7	-1.6619
PF3D7_0906910	4	-1.76414
PF3D7_0907100	17	-2.49274
PF3D7_0907200	17	-2.07112
PF3D7_0907300	4	-1.87141
PF3D7_0907400	7	-1.58351
PF3D7_0907600	8	-2.17987
PF3D7_0907700	6	-1.78203
PF3D7_0908100	3	-1.70423
PF3D7_0908200	10	-2.04791
PF3D7_0908500	11	-1.61906
PF3D7_0908600	3	-1.44778
PF3D7_0908900	7	-1.56608
PF3D7_0909000	4	-1.66354
PF3D7_0909100	7	-1.59206
PF3D7_0909200	3	-1.70423
PF3D7_0909400	8	-2.17923
PF3D7_0909700	8	-1.72063
PF3D7_0909900	8	-1.99882
PF3D7_0910000	11	-0.846897
PF3D7_0910100	5	-1.90537
PF3D7_0910200	38	-2.27026
PF3D7_0910400	10	-1.85064
PF3D7_0910500	18	-2.01278
PF3D7_0910700	9	-1.45888
PF3D7_0910800	4	-0.898005
PF3D7_0910900	3	-1.57601
PF3D7_0911100	11	-2.29092
PF3D7_0911300	29	-1.65167
PF3D7_0911400	9	-1.97268
PF3D7_0911600	5	-1.99545
PF3D7_0911700	7	-2.1759
PF3D7_0911800	4	-1.8765
PF3D7_0912000	16	-1.95864
PF3D7_0912100	3	-1.57601
PF3D7_0912200	6	-1.45643
PF3D7_0912500	3	-1.12273
PF3D7_0912600	8	-2.17845
PF3D7_0912800	3	-1.70423
PF3D7_0913100	6	-1.73754
PF3D7_0913300	4	-1.47128
PF3D7_0913600	11	-1.65589
PF3D7_0913700	5	-0.306891
PF3D7_0913900	18	-0.975902
PF3D7_0914000	10	0.0345516
PF3D7_0914100	21	-0.83527
PF3D7_0914300	9	-1.9234
PF3D7_0914500	18	-2.32731
PF3D7_0914700	7	-1.64629
PF3D7_0914900	6	-1.19868
PF3D7_0915300	4	-1.86964
PF3D7_0915400	6	-1.64407
PF3D7_0915500	5	-1.64349
PF3D7_0916000	11	-1.19458
PF3D7_0916200	13	-1.39953
PF3D7_0916400	39	-1.88579
PF3D7_0917000	15	-1.80803
PF3D7_0917100	4	-1.54838
PF3D7_0917400	6	-1.50843
PF3D7_0917500	4	-1.86964
PF3D7_0917600	3	-1.33744
PF3D7_0917900	5	-1.10718
PF3D7_0918100	4	-0.115566
PF3D7_0918400	8	-1.4514
PF3D7_0918700	9	-1.06704
PF3D7_0918900	7	-1.70596
PF3D7_0919100	6	-1.93468
PF3D7_0919400	3	-1.57601
PF3D7_0919500	6	-1.46628
PF3D7_0919800	16	-1.92975
PF3D7_0919900	50	-2.2567
PF3D7_0920000	6	-2.09726
PF3D7_0920200	9	-1.96464
PF3D7_0920400	20	-2.32184
PF3D7_0920600	13	-1.97286
PF3D7_0920700	8	-0.197208
PF3D7_0920800	3	-1.45374
PF3D7_0920900	5	-1.57017
PF3D7_0921200	12	-2.07753
PF3D7_0921300	3	-0.3212
PF3D7_0921500	7	-2.1759
PF3D7_0921600	14	-2.08748
PF3D7_0921700	3	-0.439835
PF3D7_0921900	8	-1.21854
PF3D7_0922000	3	-1.70627
PF3D7_0922100	7	-2.0336
PF3D7_0922200	3	-1.33744
PF3D7_0922400	4	-1.87141
PF3D7_0922500	3	-0.931877
PF3D7_0922600	7	-0.248813
PF3D7_0922800	28	-2.10105
PF3D7_0922900	3	-1.70627
PF3D7_0923000	7	-1.85288
PF3D7_0923200	3	-1.70423
PF3D7_0923300	6	-1.7907
PF3D7_0923400	6	-1.86951
PF3D7_0923600	3	-1.70423
PF3D7_0923800.1	4	-0.356543
PF3D7_0924000	15	-1.75961
PF3D7_0924100	5	-1.99692
PF3D7_0924200	6	-1.64407
PF3D7_0924300	5	-1.99545
PF3D7_0924400	12	-1.91622
PF3D7_0924500	8	-1.59994
PF3D7_0924600	16	-2.12982
PF3D7_0924700	5	-1.90537
PF3D7_0925100	4	-0.68454
PF3D7_0925400	6	-1.79735
PF3D7_0925800	11	-2.15507
PF3D7_0926000	4	-1.64991
PF3D7_0926100	26	-2.30723
PF3D7_0926300	3	-1.7083
PF3D7_0926400	3	-1.33744
PF3D7_0926500	19	-1.55823
PF3D7_0926600	11	-0.753627
PF3D7_0926700	7	-1.6211
PF3D7_0926800	6	-2.0157
PF3D7_0927200	8	-1.60722
PF3D7_0927400	7	-1.1838
PF3D7_0927600	7	-1.96189
PF3D7_0927900	3	0.25271
PF3D7_0928100	4	-1.86964
PF3D7_0928200	11	-1.4782
PF3D7_0928700	8	-2.17987
PF3D7_0928800	4	-1.86964
PF3D7_0929100	3	-1.70423
PF3D7_0929300	9	-1.36156
PF3D7_0929400	12	-0.939313
PF3D7_0929700	4	-1.86964
PF3D7_0930100	5	-1.99545
PF3D7_0930300	31	0.0866371
PF3D7_0930400.1	4	-1.87141
PF3D7_0930500	7	-1.33066
PF3D7_0930600	5	-1.90537
PF3D7_0930800	38	-2.2534
PF3D7_0931000	11	-2.24611
PF3D7_0931100	5	-1.64221
PF3D7_0931700	3	-0.359241
PF3D7_0932100	5	-1.99545
PF3D7_0932300	6	-1.94099
PF3D7_0932700	9	-2.24233
PF3D7_0932800	7	-1.38777
PF3D7_0933000	3	-1.70423
PF3D7_0933100	8	-0.922615
PF3D7_0933300	6	-2.09614
PF3D7_0933500	5	-1.25173
PF3D7_0933800	5	-1.89937
PF3D7_0934000	6	-1.78783
PF3D7_0934100	3	-1.70423
PF3D7_0934700	3	-0.278803
PF3D7_0935200	4	-1.76414
PF3D7_0935400	6	1.66428
PF3D7_0935500	4	-0.599203
PF3D7_0935600	5	-0.0303528
PF3D7_0935700	3	-1.70423
PF3D7_0935800	21	-0.913133
PF3D7_0935900	4	0.235571
PF3D7_0936100	4	-1.66354
PF3D7_0936200	5	-0.722594
PF3D7_0936300	6	-0.656784
PF3D7_0936500	6	-2.01614
PF3D7_0936600	7	-1.4922
PF3D7_0936700	5	-1.81738
PF3D7_0937000	5	-1.81947
PF3D7_0937100	7	-1.36003
PF3D7_0937200	4	-1.86964
PF3D7_1001000	4	-1.65305
PF3D7_1001100.1	3	-0.725382
PF3D7_1001400	10	-1.15647
PF3D7_1001600	10	-0.472083
PF3D7_1001700	5	-0.929102
PF3D7_1002100	6	-1.51006
PF3D7_1002200	12	1.46321
PF3D7_1002300	3	-1.45374
PF3D7_1002400.1	3	-0.670664
PF3D7_1002600	7	-2.1768
PF3D7_1002700	9	-1.70348
PF3D7_1002800	17	-2.01831
PF3D7_1003000	10	-1.40082
PF3D7_1003400	19	-1.39939
PF3D7_1003600	3	-1.70423
PF3D7_1003700	9	-2.12964
PF3D7_1003800	7	-2.10453
PF3D7_1004100	4	-1.47128
PF3D7_1004200	34	-1.1832
PF3D7_1004300	11	-1.96655
PF3D7_1004400	12	-1.99999
PF3D7_1004600	20	0.0775145
PF3D7_1004800	9	2.81254
PF3D7_1004900	4	-1.38407
PF3D7_1005000	5	-1.05899
PF3D7_1005100	9	-2.24068
PF3D7_1005500	10	-1.42948
PF3D7_1005600	9	-2.07464
PF3D7_1005700	7	-1.38777
PF3D7_1005900	3	-1.70423
PF3D7_1006000	4	-1.02805
PF3D7_1006400	8	-2.11952
PF3D7_1006500	4	-1.22505
PF3D7_1007200	3	-1.45374
PF3D7_1007300	6	-1.37822
PF3D7_1007700	8	-2.17987
PF3D7_1007800	10	-1.99366
PF3D7_1007900	4	-0.586394
PF3D7_1008000	23	-2.07097
PF3D7_1008100	44	-2.11111
PF3D7_1008400	3	-1.57601
PF3D7_1008500	14	-2.29287
PF3D7_1008700	3	-1.2271
PF3D7_1009100	7	-1.50509
PF3D7_1009200	9	-1.20936
PF3D7_1009600	3	-1.57601
PF3D7_1009700	3	-1.57531
PF3D7_1009800	15	-2.1369
PF3D7_1009900	6	-1.29171
PF3D7_1010200	17	-2.25109
PF3D7_1010800	3	-0.594903
PF3D7_1010900	3	-1.71427
PF3D7_1011100	12	-2.11575
PF3D7_1011300	3	-1.70423
PF3D7_1011600	7	-1.96866
PF3D7_1011700	3	-1.70423
PF3D7_1011800	6	-2.01352
PF3D7_1012200	4	-0.721344
PF3D7_1012500	4	-1.66354
PF3D7_1012600	4	-1.64991
PF3D7_1012700	7	-1.38124
PF3D7_1012800	6	-2.01614
PF3D7_1013100	9	-1.86608
PF3D7_1013200	10	-0.994967
PF3D7_1013300	4	-1.76414
PF3D7_1013400	4	-0.841572
PF3D7_1013500	8	-2.11772
PF3D7_1013600	10	-1.89009
PF3D7_1013700	3	-1.71427
PF3D7_1013900	5	-1.90537
PF3D7_1014100	10	-0.834525
PF3D7_1014200	6	-1.20418
PF3D7_1014300	13	-1.6698
PF3D7_1014400	3	-0.970644
PF3D7_1014500	6	-1.50477
PF3D7_1014600	26	-2.54699
PF3D7_1014800	8	-0.850735
PF3D7_1014900	25	-2.04422
PF3D7_1015000	5	-1.73033
PF3D7_1015100	3	-1.70423
PF3D7_1015200.2	3	-1.45374
PF3D7_1015300	3	-1.32551
PF3D7_1015400	5	-1.99692
PF3D7_1015500	4	-1.76414
PF3D7_1015700.1	6	-1.27383
PF3D7_1015900	4	-0.726251
PF3D7_1016400	3	0.92456
PF3D7_1016500	10	-0.501785
PF3D7_1016700	9	-0.327389
PF3D7_1016900	4	1.08207
PF3D7_1017000	3	-1.70423
PF3D7_1017200	3	-1.7083
PF3D7_1017300.1	8	-1.95614
PF3D7_1017600	13	-2.37529
PF3D7_1017800	6	-1.39775
PF3D7_1017900	3	-0.931877
PF3D7_1018000	3	-1.70423
PF3D7_1018100	6	-1.85484
PF3D7_1018200	25	-2.00322
PF3D7_1018300	9	-1.47086
PF3D7_1018600	13	-1.67805
PF3D7_1018700	6	-1.65873
PF3D7_1018800	8	-2.17987
PF3D7_1019000	20	-2.05974
PF3D7_1019100	14	-2.0408
PF3D7_1019200	3	-1.57601
PF3D7_1019300	14	-2.02143
PF3D7_1019600	11	-2.01259
PF3D7_1019700	19	-2.12989
PF3D7_1019800	5	-1.90443
PF3D7_1020200	5	-0.101582
PF3D7_1020300	6	-1.39113
PF3D7_1020400	3	-1.57601
PF3D7_1020500	3	-1.57601
PF3D7_1020600	12	-2.42786
PF3D7_1020700	5	-1.72939
PF3D7_1020800	3	-1.70423
PF3D7_1021100	12	-1.71003
PF3D7_1021200	5	-0.733856
PF3D7_1021300	3	0.158369
PF3D7_1021500	3	-1.70423
PF3D7_1021700	48	-2.13598
PF3D7_1021800	7	-2.1759
PF3D7_1021900	16	-2.43697
PF3D7_1022000	10	-0.820953
PF3D7_1022200	4	-1.76414
PF3D7_1022400	5	-1.73777
PF3D7_1022600	6	-1.64407
PF3D7_1022800	4	-1.65863
PF3D7_1023100	16	-2.29866
PF3D7_1023700	5	-0.552005
PF3D7_1023800	8	-1.34677
PF3D7_1023900	22	-2.55992
PF3D7_1024000	4	-1.02314
PF3D7_1024100	4	-0.802314
PF3D7_1024400	3	-1.57601
PF3D7_1024700	4	-1.27096
PF3D7_1024800	6	-1.94099
PF3D7_1024900	14	-1.84172
PF3D7_1025000	9	-1.61503
PF3D7_1025100	3	-1.45374
PF3D7_1025300	5	-1.26011
PF3D7_1025400	17	-1.84459
PF3D7_1025500	44	-2.18859
PF3D7_1025900	8	-1.49543
PF3D7_1026200	3	-1.70423
PF3D7_1026300	11	-2.19704
PF3D7_1026400	4	-0.46862
PF3D7_1026600	13	-2.33173
PF3D7_1026800	3	-1.45374
PF3D7_1027000	21	-1.9752
PF3D7_1027100	3	-1.70423
PF3D7_1027200	4	-0.927449
PF3D7_1027300	3	-1.41514
PF3D7_1027600	3	-1.3321
PF3D7_1028000	5	-0.924912
PF3D7_1028100	6	-1.73754
PF3D7_1028400	3	-1.02432
PF3D7_1028500	6	-0.157859
PF3D7_1028700	6	-1.47178
PF3D7_1029100.2	9	-1.59417
PF3D7_1029300	6	-2.01614
PF3D7_1029700	5	-1.64221
PF3D7_1029900	11	-1.93689
PF3D7_1030100	4	-1.163
PF3D7_1030200	3	-1.70423
PF3D7_1030300	9	-1.45746
PF3D7_1030500	3	0.150616
PF3D7_1031300	11	-1.7406
PF3D7_1031400.1	9	-1.47086
PF3D7_1031500	7	-1.97519
PF3D7_1031600	3	-1.70423
PF3D7_1031900	9	-1.13737
PF3D7_1032000	7	-2.10573
PF3D7_1032100	13	-1.74432
PF3D7_1032300	7	-1.30781
PF3D7_1032600	7	-1.8938
PF3D7_1032700	3	-0.407032
PF3D7_1032900	21	-1.01564
PF3D7_1033100	35	-1.23623
PF3D7_1033200	4	-1.66354
PF3D7_1033600	11	-1.8456
PF3D7_1033700	3	-1.70423
PF3D7_1034000	4	-1.66354
PF3D7_1034300	3	-1.70423
PF3D7_1034400	5	-1.73777
PF3D7_1034500	18	-2.14973
PF3D7_1034800	4	0.500563
PF3D7_1034900	12	-0.61283
PF3D7_1035000	38	-0.301816
PF3D7_1035100	46	0.222032
PF3D7_1035300	25	-0.99399
PF3D7_1035400	9	-0.0833054
PF3D7_1035500	3	-0.595357
PF3D7_1035600	4	-1.47128
PF3D7_1035700	13	1.26879
PF3D7_1035800	6	-2.09726
PF3D7_1036000	3	-1.20921
PF3D7_1036300	10	-0.541239
PF3D7_1036400	12	-1.1301
PF3D7_1036500	8	-1.86771
PF3D7_1036700	3	-1.70423
PF3D7_1036800	3	-0.0104163
PF3D7_1036900	13	-2.14775
PF3D7_1037000	33	-2.5988
PF3D7_1037100	6	-1.93908
PF3D7_1037200	6	-1.85484
PF3D7_1037400	16	-2.19141
PF3D7_1037600	5	-1.99545
PF3D7_1037800	6	-2.09831
PF3D7_1037900	3	-1.32044
PF3D7_1038100	12	-2.01523
PF3D7_1038400	26	-1.99739
PF3D7_1038600	4	0.496853
PF3D7_1038800	10	-2.05531
PF3D7_1039000	15	-1.08282
PF3D7_1102300	4	-0.794138
PF3D7_1102400	8	-0.146428
PF3D7_1102500	8	0.959711
PF3D7_1102600	6	-0.566334
PF3D7_1103000	8	0.51814
PF3D7_1103400	3	-1.57601
PF3D7_1103500	7	-1.41628
PF3D7_1103600	3	-1.44778
PF3D7_1103800	9	-1.96692
PF3D7_1104000	3	-1.70423
PF3D7_1104200	12	-1.48167
PF3D7_1104300	15	-2.36626
PF3D7_1104400	3	-1.70423
PF3D7_1104500	6	-2.01614
PF3D7_1104600	3	-1.70423
PF3D7_1104900	18	-2.30097
PF3D7_1105300	5	-1.81947
PF3D7_1105600	9	-2.11693
PF3D7_1105700	3	-1.70423
PF3D7_1106000	8	-1.88107
PF3D7_1106200	4	-1.76414
PF3D7_1106300	5	-0.586841
PF3D7_1106500	20	-2.44833
PF3D7_1106600	5	-1.81528
PF3D7_1106700	4	-0.839118
PF3D7_1106800	8	-1.12745
PF3D7_1107100	4	-1.86964
PF3D7_1107200	6	-0.996759
PF3D7_1107300	27	-2.02547
PF3D7_1107400	6	-0.24558
PF3D7_1107600	7	-0.925438
PF3D7_1107700	3	-0.845397
PF3D7_1107800	13	-0.787438
PF3D7_1107900	10	-2.2913
PF3D7_1108000	9	-1.55815
PF3D7_1108100	17	-2.25769
PF3D7_1108700	4	-1.76414
PF3D7_1109100	13	-1.65688
PF3D7_1109200	3	-1.02432
PF3D7_1110100	3	-1.70423
PF3D7_1110200	17	0.16649
PF3D7_1110400	4	-1.87141
PF3D7_1110500	9	-2.01964
PF3D7_1110900	4	-1.18508
PF3D7_1111000	7	-1.65048
PF3D7_1111200	8	-1.85632
PF3D7_1111600	8	-1.47335
PF3D7_1111900	3	-1.3321
PF3D7_1112100	23	-1.89691
PF3D7_1112300	6	-0.133774
PF3D7_1112600	9	-1.85195
PF3D7_1112700	8	-1.93847
PF3D7_1112800	3	-1.12273
PF3D7_1113000	76	-2.16736
PF3D7_1113300	4	-1.86964
PF3D7_1113500	7	-1.44814
PF3D7_1113600	9	0.369618
PF3D7_1113700	3	-1.57601
PF3D7_1113900	4	-1.28568
PF3D7_1114400	4	-1.86964
PF3D7_1114700	6	-1.94099
PF3D7_1114800	3	-1.70423
PF3D7_1114900	19	-1.83777
PF3D7_1115200	7	-2.17839
PF3D7_1115300	3	1.1675
PF3D7_1115400	5	-0.28906
PF3D7_1115700	3	-1.57352
PF3D7_1116000	10	-1.64583
PF3D7_1116100	14	-2.2966
PF3D7_1116600	9	-2.18465
PF3D7_1116700	7	-2.1759
PF3D7_1117000	14	-1.90587
PF3D7_1117100	5	-1.42771
PF3D7_1117200	16	-2.05983
PF3D7_1117500	5	-1.90537
PF3D7_1117800	7	-1.76143
PF3D7_1117900	14	-2.01752
PF3D7_1118200	13	-1.62807
PF3D7_1118300	15	-1.70357
PF3D7_1118500	5	-1.99692
PF3D7_1118600	3	-0.278803
PF3D7_1119000	3	-0.750143
PF3D7_1119200	3	-0.0849682
PF3D7_1119400	24	-1.72581
PF3D7_1119600	12	-1.7091
PF3D7_1119900	12	-1.92883
PF3D7_1120400	4	-0.965357
PF3D7_1120500	6	-1.57992
PF3D7_1120600	23	-1.66415
PF3D7_1120700	7	-1.42697
PF3D7_1121100	13	-2.03447
PF3D7_1121300	9	-2.23962
PF3D7_1121400	3	-0.335462
PF3D7_1121800	14	-2.36847
PF3D7_1121900	4	-1.86964
PF3D7_1122400	4	-1.86964
PF3D7_1122500	4	-1.45743
PF3D7_1122600	7	-2.17905
PF3D7_1122800	5	-1.33553
PF3D7_1122900	32	-2.13348
PF3D7_1123000	26	-1.78869
PF3D7_1123100	9	-1.03764
PF3D7_1123200	6	-1.31781
PF3D7_1123300	3	-1.70423
PF3D7_1123500	5	-1.5809
PF3D7_1123800	11	-1.3066
PF3D7_1124000	5	-1.68847
PF3D7_1124100	12	-1.52158
PF3D7_1124500	3	-1.2271
PF3D7_1124600	3	-1.70627
PF3D7_1125100	9	-1.81304
PF3D7_1125300	15	-2.40412
PF3D7_1125400	3	-1.57601
PF3D7_1125700	5	-0.405356
PF3D7_1125800	8	-0.386305
PF3D7_1126000	7	-1.3486
PF3D7_1126100	20	0.86799
PF3D7_1126300	4	-0.917254
PF3D7_1126500	5	-0.89776
PF3D7_1126600	5	-0.606474
PF3D7_1126700	7	-1.81996
PF3D7_1126800	9	-1.15801
PF3D7_1127700	5	-1.99545
PF3D7_1127800	10	-1.94188
PF3D7_1127900	4	-0.677179
PF3D7_1128000.2	11	-2.24383
PF3D7_1128300	5	-1.81947
PF3D7_1128500	7	-1.97519
PF3D7_1128700	9	-0.906172
PF3D7_1128900	5	-1.81947
PF3D7_1129100	9	-0.777386
PF3D7_1129300	12	-2.02411
PF3D7_1129500	5	-1.28316
PF3D7_1129600	11	-2.34196
PF3D7_1129900	6	-1.43878
PF3D7_1130000	6	-1.27566
PF3D7_1130500	7	-1.47914
PF3D7_1130600	9	-1.99415
PF3D7_1130700	18	-2.12114
PF3D7_1130800	6	-0.85043
PF3D7_1130900	8	-2.10762
PF3D7_1131100	13	-1.43629
PF3D7_1131200	3	-1.71231
PF3D7_1131300	5	-1.99545
PF3D7_1131400	15	-1.94363
PF3D7_1131600	21	-1.8109
PF3D7_1131800	12	-2.16387
PF3D7_1131900	11	-1.87185
PF3D7_1132000	7	-1.80533
PF3D7_1132100	4	-1.29339
PF3D7_1132400	13	-1.53864
PF3D7_1132500	16	-1.88458
PF3D7_1133000	3	0.747031
PF3D7_1133100	10	-1.87551
PF3D7_1133200	23	-2.34168
PF3D7_1133400	39	1.22269
PF3D7_1133500	3	-1.70423
PF3D7_1133600	8	-2.17987
PF3D7_1133700	6	-1.3948
PF3D7_1133800	6	-2.09726
PF3D7_1133900	16	-2.4128
PF3D7_1134000	4	0.328809
PF3D7_1134200	13	-2.15732
PF3D7_1134300	26	-2.3776
PF3D7_1134500	18	-2.09518
PF3D7_1134600	20	-2.16717
PF3D7_1134700	9	-1.71645
PF3D7_1134900	8	-1.82557
PF3D7_1135100	10	-2.19217
PF3D7_1135300	3	-0.803648
PF3D7_1135600	17	-2.3599
PF3D7_1136000	39	-2.5791
PF3D7_1136200	5	-1.90537
PF3D7_1136400	3	-1.45374
PF3D7_1136600	11	-2.15026
PF3D7_1136900	15	-2.02526
PF3D7_1137200	7	-1.32576
PF3D7_1137300	4	-0.242886
PF3D7_1137600	6	-1.71691
PF3D7_1137700	5	-1.99545
PF3D7_1137900	9	-2.13228
PF3D7_1138000	21	-2.31621
PF3D7_1138400	26	-2.27788
PF3D7_1138500	6	-2.01614
PF3D7_1138600	3	-1.70423
PF3D7_1138700	16	-1.8121
PF3D7_1138800	18	-2.20638
PF3D7_1139100	17	-1.46944
PF3D7_1139300	32	-1.85475
PF3D7_1139500.1	6	-2.09496
PF3D7_1139600	9	-2.07196
PF3D7_1139700	7	-2.1768
PF3D7_1139800	20	-1.86459
PF3D7_1140000	9	-2.24233
PF3D7_1140500	11	-2.25067
PF3D7_1140600	16	-2.38864
PF3D7_1140700	12	-2.33247
PF3D7_1140800	8	-1.84427
PF3D7_1140900	24	0.325419
PF3D7_1141000	6	-1.1162
PF3D7_1141100	24	-2.27029
PF3D7_1141300	7	-1.19196
PF3D7_1141900	10	-2.24134
PF3D7_1142000	13	-2.41802
PF3D7_1142100	34	-2.29214
PF3D7_1142200	3	-1.70423
PF3D7_1142300	24	-2.15135
PF3D7_1142700	6	-1.20234
PF3D7_1143000	3	-1.7083
PF3D7_1143100	29	-2.11276
PF3D7_1143500	13	-2.08912
PF3D7_1143700	8	-1.07945
PF3D7_1143800	10	-0.262591
PF3D7_1144200	8	-2.24316
PF3D7_1144400	9	-2.30053
PF3D7_1144800	9	-2.24158
PF3D7_1145000	3	-1.43965
PF3D7_1145100	6	-2.01614
PF3D7_1145200	24	-2.49069
PF3D7_1145400	3	-0.896093
PF3D7_1145500	11	0.306931
PF3D7_1145600	6	-1.48707
PF3D7_1145700	5	-0.353592
PF3D7_1145800	14	-1.16789
PF3D7_1146000	6	-2.01614
PF3D7_1146600	17	-2.12065
PF3D7_1146700	6	-2.0157
PF3D7_1146800	27	-2.4398
PF3D7_1147000	27	-2.16012
PF3D7_1147200	40	-2.59329
PF3D7_1147300	12	-1.48485
PF3D7_1147500	12	-1.79288
PF3D7_1147600	3	-0.970644
PF3D7_1147800.2	9	-1.64133
PF3D7_1148000	24	-2.14376
PF3D7_1148700	4	-1.76414
PF3D7_1148800	3	0.114715
PF3D7_1149000	55	-2.23317
PF3D7_1149100.2	3	-1.70423
PF3D7_1149200	17	-1.55761
PF3D7_1149300	7	-1.69453
PF3D7_1149400	7	-1.17735
PF3D7_1149600	25	-0.342257
PF3D7_1200600	8	-1.99588
PF3D7_1200700	8	1.98478
PF3D7_1200800	4	-1.47128
PF3D7_1200900	4	-1.76414
PF3D7_1201000	8	-2.11465
PF3D7_1201100	12	-1.21188
PF3D7_1201200	4	-0.598663
PF3D7_1201400	40	-0.504356
PF3D7_1201500	5	-1.17003
PF3D7_1201600	4	-1.03541
PF3D7_1201900	4	-1.6524
PF3D7_1202000	3	-1.71427
PF3D7_1202200	3	-1.57531
PF3D7_1202300	32	-2.31745
PF3D7_1202500	7	-1.72672
PF3D7_1202600	17	-1.99683
PF3D7_1203000	7	-2.03143
PF3D7_1203300	15	-2.26324
PF3D7_1203400	14	-1.53045
PF3D7_1203500	3	-1.57601
PF3D7_1204100	14	-2.17804
PF3D7_1205000	8	-2.05314
PF3D7_1205100	3	-1.70627
PF3D7_1205300	3	-1.70423
PF3D7_1205400	20	-1.74755
PF3D7_1205500	15	-2.24643
PF3D7_1205800	18	-1.9652
PF3D7_1205900	3	-1.57601
PF3D7_1206200	5	-1.72939
PF3D7_1206300	22	-2.2627
PF3D7_1206500	7	-2.10573
PF3D7_1206600	9	-1.75677
PF3D7_1206800	3	-1.33744
PF3D7_1206900	9	-2.30002
PF3D7_1207000	21	-1.9939
PF3D7_1207100	8	-2.11658
PF3D7_1207200	22	-2.01883
PF3D7_1207600	8	-1.31439
PF3D7_1207800	14	-2.40746
PF3D7_1208100	31	-2.01756
PF3D7_1208200	39	-1.52468
PF3D7_1208400	10	-1.99243
PF3D7_1208500	25	-1.0413
PF3D7_1208800	16	-2.32741
PF3D7_1208900	8	-1.22901
PF3D7_1209100	7	-1.96189
PF3D7_1209300	16	-2.43697
PF3D7_1209400	8	-1.83787
PF3D7_1209500.2	11	-2.23767
PF3D7_1209600	3	-1.70423
PF3D7_1209900	3	-1.57601
PF3D7_1210200	15	-2.12325
PF3D7_1210400	5	-1.72939
PF3D7_1210500	4	-1.86964
PF3D7_1210600	14	-2.23685
PF3D7_1210700	3	-1.70423
PF3D7_1211000	16	-2.1559
PF3D7_1211200	13	-2.03033
PF3D7_1211300	8	-1.44097
PF3D7_1211600	24	-2.08674
PF3D7_1211900	13	-0.306511
PF3D7_1212100	4	-1.86964
PF3D7_1212200	3	-1.70423
PF3D7_1212300	7	-1.53237
PF3D7_1212500	4	-1.66354
PF3D7_1212700	8	-1.9871
PF3D7_1212900	10	-1.9122
PF3D7_1213500	4	-1.76368
PF3D7_1213900	9	-1.82109
PF3D7_1214100	6	-2.09614
PF3D7_1214300	4	-1.87141
PF3D7_1215100	7	-1.74718
PF3D7_1215700	12	-2.1402
PF3D7_1215900	6	-0.421537
PF3D7_1216000	9	-2.07464
PF3D7_1216200	3	-0.308624
PF3D7_1216400	6	-1.93525
PF3D7_1216600	18	0.00975756
PF3D7_1216700	9	-1.98073
PF3D7_1217100.2	3	-1.70627
PF3D7_1217200	9	-1.68946
PF3D7_1217300	15	-2.47808
PF3D7_1217400	9	-1.85597
PF3D7_1217600	3	-1.09473
PF3D7_1217700	4	-1.02304
PF3D7_1217900	9	-0.580181
PF3D7_1218100	3	-1.70423
PF3D7_1218200	23	-2.27744
PF3D7_1218300	11	-2.15734
PF3D7_1218500	3	-1.70423
PF3D7_1218600	4	-1.66354
PF3D7_1218700	5	-1.99545
PF3D7_1218800	4	-0.689447
PF3D7_1218900	13	-1.63032
PF3D7_1219000	19	-1.83396
PF3D7_1219100	24	-1.20665
PF3D7_1219600	10	-1.09723
PF3D7_1220100	6	0.786331
PF3D7_1220300	19	-1.67062
PF3D7_1220400	5	1.62678
PF3D7_1220600	3	-1.70423
PF3D7_1221000	27	-1.51989
PF3D7_1221300	3	-1.70627
PF3D7_1221400	6	-0.0238017
PF3D7_1221500	7	-1.9654
PF3D7_1221600	4	-1.86964
PF3D7_1221700	9	-2.06965
PF3D7_1221900	12	-1.63674
PF3D7_1222000	7	-1.78754
PF3D7_1222300	3	-1.57601
PF3D7_1222400	29	-2.31518
PF3D7_1222600	24	-1.22649
PF3D7_1222900	3	-1.70423
PF3D7_1223300	8	-2.11952
PF3D7_1223400	11	-0.631536
PF3D7_1223500	34	-2.47754
PF3D7_1223600	10	-2.34875
PF3D7_1224200	5	-1.90537
PF3D7_1224300	5	-0.824353
PF3D7_1224400	5	-1.42771
PF3D7_1224700	9	-1.78621
PF3D7_1224800	4	-1.75924
PF3D7_1225000	15	-0.896738
PF3D7_1225100	8	-2.11952
PF3D7_1225200	6	-2.09496
PF3D7_1225600	5	-1.90537
PF3D7_1225700	8	-2.24316
PF3D7_1225900	9	-2.30002
PF3D7_1226000	6	-1.86951
PF3D7_1226200	3	-1.20325
PF3D7_1226400	11	-1.78056
PF3D7_1226500	16	-1.83792
PF3D7_1227100	6	-1.3728
PF3D7_1227200	18	-1.86584
PF3D7_1227300	10	-2.18927
PF3D7_1227400	8	-2.24316
PF3D7_1227500	15	-1.66768
PF3D7_1227600	7	-1.80386
PF3D7_1227700	4	-0.070827
PF3D7_1227800	8	-1.99293
PF3D7_1227900	9	-1.47646
PF3D7_1228100	3	-1.57601
PF3D7_1228200	4	-1.86964
PF3D7_1228300	5	-1.32924
PF3D7_1228400	7	-2.1759
PF3D7_1228600	8	-1.90245
PF3D7_1228700	9	-2.12964
PF3D7_1228800	25	-1.77073
PF3D7_1229000	14	-2.33115
PF3D7_1229100	25	-1.64157
PF3D7_1229300	11	-1.85113
PF3D7_1229500	4	-0.0080996
PF3D7_1229600	15	-1.12421
PF3D7_1229800	16	-1.54299
PF3D7_1230000	12	-2.37696
PF3D7_1230100	4	-1.56785
PF3D7_1230700	3	-1.70423
PF3D7_1230900	3	-1.57531
PF3D7_1231300	7	-2.10573
PF3D7_1231400	12	-2.33882
PF3D7_1231600	5	-1.57017
PF3D7_1231800	14	-1.63735
PF3D7_1231900	6	-1.94099
PF3D7_1232000	4	-1.31021
PF3D7_1232400	7	-1.39592
PF3D7_1232500	3	-1.32044
PF3D7_1232700	4	-1.39118
PF3D7_1233000	5	-1.99545
PF3D7_1233200.1	23	-2.17029
PF3D7_1233300	7	-0.676329
PF3D7_1233400	6	-1.93908
PF3D7_1233600	35	-1.69536
PF3D7_1233700	4	-1.76414
PF3D7_1233900	8	-2.10762
PF3D7_1234100	34	-1.94291
PF3D7_1234600	7	-2.10372
PF3D7_1234700	11	-1.66874
PF3D7_1234800	6	-2.09614
PF3D7_1235000	5	-1.81528
PF3D7_1235200	3	-1.32551
PF3D7_1235300	13	-2.04168
PF3D7_1235400	8	-2.05623
PF3D7_1235500	5	-0.801308
PF3D7_1235800	10	-1.99983
PF3D7_1235900	3	0.317612
PF3D7_1236000	5	-1.38581
PF3D7_1236100	3	-1.70423
PF3D7_1236200	19	-2.03874
PF3D7_1236300	4	-1.76414
PF3D7_1236400	5	-1.27268
PF3D7_1236700	6	-2.01614
PF3D7_1236800	3	-1.57601
PF3D7_1237000	4	-0.549918
PF3D7_1237100	19	-2.09931
PF3D7_1237200	22	-1.87859
PF3D7_1237400	6	-0.751455
PF3D7_1237500	13	-2.12489
PF3D7_1237600	7	-2.03278
PF3D7_1237900	9	-2.06925
PF3D7_1238200	4	-1.86964
PF3D7_1238300	7	-1.56563
PF3D7_1238500	20	-1.82646
PF3D7_1238700	4	-1.87485
PF3D7_1238800	6	-2.01614
PF3D7_1238900	7	-1.90503
PF3D7_1239200	16	-2.01372
PF3D7_1239300	4	-1.86964
PF3D7_1239500	9	-2.24233
PF3D7_1239600	3	0.302702
PF3D7_1239700	8	-2.11252
PF3D7_1239800	63	-0.664793
PF3D7_1239900	14	-1.59664
PF3D7_1240000	7	-2.1052
PF3D7_1240100	3	-0.621742
PF3D7_1241100	3	-0.976609
PF3D7_1241200	18	-2.24981
PF3D7_1241400	21	-2.30124
PF3D7_1241500	4	-1.86964
PF3D7_1241800	6	-2.0157
PF3D7_1241900	8	-2.11465
PF3D7_1242000	5	-1.49684
PF3D7_1242400	6	-2.09496
PF3D7_1242600	5	-1.90443
PF3D7_1243100	3	-1.70627
PF3D7_1243400	5	-1.35923
PF3D7_1243700	3	-1.70423
PF3D7_1243900	14	-2.03225
PF3D7_1244000	10	-1.92347
PF3D7_1244100	8	-1.83787
PF3D7_1244200	10	-2.14806
PF3D7_1244400	13	-1.51739
PF3D7_1244500	3	-0.0849682
PF3D7_1244600	4	-1.163
PF3D7_1245000	4	-1.56785
PF3D7_1245100	6	-1.8663
PF3D7_1245200	20	-2.3098
PF3D7_1245600	12	-1.21883
PF3D7_1245800	6	-1.7907
PF3D7_1246000	3	-1.57601
PF3D7_1246300	5	-1.31378
PF3D7_1246400	3	-0.15952
PF3D7_1246500	3	-0.341261
PF3D7_1246600	6	-1.46628
PF3D7_1246700	3	-1.01405
PF3D7_1246900	5	-1.23497
PF3D7_1247300	4	-1.76414
PF3D7_1247400	3	-1.70423
PF3D7_1247500	8	-0.815409
PF3D7_1247600	4	-1.23415
PF3D7_1247700	7	-2.03143
PF3D7_1248100	3	-1.70423
PF3D7_1248600	8	-1.98856
PF3D7_1248700	16	-1.09296
PF3D7_1249000	4	-0.596209
PF3D7_1249300	8	-2.00765
PF3D7_1249600	3	-1.70423
PF3D7_1249800	25	-2.28976
PF3D7_1250100	32	-1.70449
PF3D7_1250200	6	-1.80169
PF3D7_1250400	11	-0.854039
PF3D7_1250600	4	-1.86964
PF3D7_1250800	20	-2.20034
PF3D7_1251200	5	-0.505915
PF3D7_1251400	4	-1.36355
[truncated: 785 more rows]
